# Supplementary material for: Genome-wide association studies and modeling of stomatal gas conductance reveal genetic control of water-use efficiency in sorghum
Source: Plant Physiol. 2026 Feb 16;200(3):kiag064. doi: 10.1093/plphys/kiag064 (PMC13016993; doi:10.1093/plphys/kiag064)
Supplement: kiag064_Supplementary_Data [file kiag064_supplementary_data.zip]

Archive with 2 entries (2 files):
- 3_PPhys_Supplementary file_Jan 20.pdf
- 4_PPhys_Supplementary data_Jan 20.xlsx
