# Supplementary material for: Genome-wide association studies and modeling of stomatal gas conductance reveal genetic control of water-use efficiency in sorghum
Source: Plant Physiol. 2026 Feb 16;200(3):kiag064. doi: 10.1093/plphys/kiag064 (PMC13016993; doi:10.1093/plphys/kiag064)
Supplement: kiag064_Supplementary_Data [file kiag064_supplementary_data.zip › 4_PPhys_Supplementary data_Jan 20.xlsx]

## Sheet: Supplementary Table S1
Supplementary Table S1. List of sorghum accessions from the Sorghum Association Panel used in this study.
S.No.	Accession	Pedigree
1	PI 656059	Pinolero 1
2	PI 534063	BO 36
3	PI 564163	BTx623
4	PI 655991	TX 378 (REDLAN) B LINE
5	PI 576332	IS 1213C
6	PI 564165	RTx434
7	PI 533919	R1,4
8	PI 656110	SC 968
9	PI 533949	Maja Abiad Q2/2/68
10	PI 597958	SC0184
11	PI 34911	F.C.I. 4201
12	PI 656031	CE151-262-A1
13	PI 534046	420 Kalatilansa
14	PI 533924	R3,121
15	PI 655984	CHILTEX
16	PI 533755	Feterita Gondal
17	PI 595714	IS 9290C
18	PI 651496	RIO
19	PI 656108	SC 833
20	PI 595720	IS 11814C
21	PI 534114	Accho Karuho
22	PI 534117	Mashica
23	PI 576349	IS 3212C
24	PI 656106	SC0695
25	PI 576359	Butivori
26	PI 641824	KANSAS ORANGE
27	PI 655993	TX 399 (DALHART RES)
28	PI 533955	P 3749 Q2/5/62
29	PI 655995	DEER
30	PI 655983	SUGAR DRIP
31	PI 656107	SC0702
32	PI 629034	RTx437
33	PI 152651	Feterita Geshaish
34	PI 533965	IS 2683C
35	PI 597982	SAP-175
36	PI 655976	RED KAFIR
37	PI 534144	Kabutuwa
38	PI 533866	255 Tirter
39	PI 656018	BTx2752
40	PI 534037	6428 Sian
41	PI 585291	Tx2903
42	PI 656105	SC0639
43	PI 655970	STANDARD BLACKHULL KAFIR
44	PI 533869	Msumbji SB 117
45	PI 542718	SAN CHI SAN
46	PI 656003	B AZ9504
47	PI 656012	90M
48	PI 576385	IS 17209C
49	PI 656116	SC 1506
50	PI 533757	Monshal
51	PI 533940	AS 4601 Pawaga
52	PI 595743	SAP-154
53	PI 576399	IS 3515C
54	PI 656047	M35-1
55	PI 656023	Segaolane
56	PI 534047	450 Bori Light Brown
57	PI 656061	QL3(India)
58	PI 534155	R3, 80
59	PI 656094	SC 301
60	PI 533759	Mugbash 56/56
61	PI 276837	IS 12661
62	PI 656088	SC 1484
63	PI 534135	No. 64 Netch Addesho Ethiopia
64	PI 655996	RTx430
65	PI 656080	SC1429
66	PI 597946	IS 3106C
67	PI 656115	SC 1440
68	PI 656099	SC0498
69	PI 534054	194 Kano
70	PI 655986	CAPROCK
71	PI 629040	Tx2917
72	PI 533997	MN 1592 (preconverted)
73	PI 656073	SC1074
74	PI 534137	Budy
75	PI 576393	MN 708 (preconverted)
76	PI 574455	BTx638
77	PI 533821	AS4660 Kikuma
78	PI 597952	IS 6960C
79	PI 641849	WACONIA
80	PI 656013	94Q63
81	PI 576422	IS 9370C
82	PI 595739	SAP-131
83	PI 656024	SEPON82
84	PI 656050	Mota Maradi
85	PI 533911	Kokla
86	PI 656095	SC 373
87	PI 641836	ROX ORANGE
88	PI 655972	PINK KAFIR
89	PI 533927	J.A.T.S. #67
90	PI 534163	Rexx
91	PI 533750	K.3 Perimanjial Irungu Cholam
92	PI 597949	IS 5168C
93	PI 534116	Mashica
94	PI 659693	IS 2319C
95	PI 533752	54.K.94(Witchweed res.)
96	PI 656092	SC 25
97	PI 533810	Karad 2-7-11
98	PI 597945	IS 2871C
99	PI 655980	Tx2785
100	PI 576401	Mehra, Sonthia
101	PI 533912	Mendo
102	PI 533799	IS 12664C
103	PI 534139	Tuery 11
104	PI 655997	R TX 431
105	PI 542406	R LINE AR2002
106	PI 642791	BTx640
107	PI 597973	SAP-171
108	PI 533762	Tambroro 7
109	PI 609456	SAP-386
110	PI 533964	Safara, Kordafan
111	PI 656004	RTX435
112	PI 656022	BTx615
113	PI 656072	SC 1047
114	PI 656010	RTX2536
115	PI 533776	KA 3
116	PI 656032	CE260-12-1-1
117	PI 656109	SC 85
118	PI 329440	Mashila
119	PI 656058	P9517
120	PI 533830	Culum Brick
121	PI 533814	N.9 Cherukupatcha Jon
122	PI 597972	SAP-398
123	PI 656074	SC 1218
124	PI 595702	IS 2837C
125	PI 656040	K886
126	PI 656009	RTAM428
127	PI 576376	IS 11549C
128	PI 656020	BTx406
129	PI 533948	Nebraska 6350
130	PI 576390	Kharuth Waragel
131	PI 656076	SC 1271
132	PI 533760	Zera Zera White
133	PI 534148	R1, 21
134	PI 656057	P898012
135	PI 597960	IS 17215C
136	PI 659753	IS 5590C
137	PI 651492	COWLEY
138	PI 533903	No. 35 Mab
139	PI 656036	ICSV 1089BF
140	PI 656051	MR732
141	PI 629059	BTx2928
142	PI 656006	88V1080
143	PI 534021	Jola ndyal
144	PI 576428	Mashica
145	PI 533998	Brawley
146	PI 655990	COMBINE 7078
147	PI 533788	IS 12567C
148	PI 533967	SB-283
149	PI 656075	SC 1251
150	PI 576437	SAP-155
151	PI 576381	Mashica
152	PI 656026	SOBERANO
153	PI 548797	Tx2891
154	PI 533980	IS 3390C
155	PI 533855	Chan Singoo
156	PI 655975	WHEATLAND
157	PI 534104	EC 21360 G29
158	PI 641874	DAY MILO
159	PI 597961	IS 17216C
160	PI 656049	Marupantse
161	PI 534115	Akwu
162	PI 533843	SV 34
163	PI 656029	BTx642
164	PI 533921	R1,38
165	PI 656060	QL3-TEXAS
166	PI 561072	A/BTxARG-1
167	PI 655977	TAM2566
168	PI 533956	MN 586 (preconverted)
169	PI 655974	TEXAS BLACKHULL KAFIR
170	PI 533915	No. 755 Muzeba
171	PI 533943	AS 2613 NT
172	PI 656001	TX2783
173	PI 655998	KS19
174	PI 576426	IS 11894C
175	PI 595744	SAP-157
176	PI 656068	SC 170-6-17
177	PI 533882	KO 61 Baragwan Doki
178	PI 656111	SC 971
179	PI 533871	M 1
180	PI 533807	IS 12684C
181	PI 576373	IS 8120C
182	PI 565121	MACIA
183	PI 533769	290 Feterita Shendi 2
184	PI 534112	EC 21463 STR 5/1
185	PI 656071	SC 1019
186	PI 656043	KAT83369
187	PI 533902	Orange No. l, Baijo
188	PI 17548	RED AMBER
189	PI 655982	87T136
190	PI 534167	F.R. Miller
191	PI 533991	Sinidyil 177
192	PI 534096	SO 85
193	PI 656093	SC0295
194	PI 656005	01MN1589-B
195	PI 656017	100M
196	PI 597950	SC0449
197	PI 534108	EC 21428 SB 63
198	PI 659694	Tortillerio
199	PI 566819	DELLA
200	PI 533758	IS 18684
201	PI 533987	Kireniga 317
202	PI 533876	KA 12 Janjari
203	PI 533989	Nyithin
204	PI 576333	IS 2225C
205	PI 659691	COMBINE HEGARI
206	PI 534133	No. 69 Mashela Tinguish, Warakul
207	PI 533972	Dobbs
208	PI 564164	RTX433
209	PI 656011	90EON328
210	PI 653616	WRAY
211	PI 656100	SC0500
212	PI 656052	N250B
213	PI 585295	Tx2907
214	PI 576366	Jowar Red Jankigar
215	PI 656119	SC 386
216	PI 597967	SAP-167
217	PI 534132	No. 59 Bekedjie, Kembolcha Ethiopia
218	PI 533863	740 Oua Berr
219	PI 655992	TX 3197 (COMB KAFIR 60) B LINE
220	PI 597976	SAP-172
221	PI 656044	Kuyuma
222	PI 534079	PL 47
223	PI 597964	IS 23607C
224	PI 533789	Kodilib
225	PI 576347	IS 3196C
226	PI 533877	KA 15 Yazgar Giwa
227	PI 656030	58M
228	PI 534101	A-106
229	PI 533839	K037 Camjin
230	PI 533970	2033Z-3
231	PI 534092	ZA 71
232	PI 656103	SC 610
233	PI 595741	SAP-134
234	PI 659695	IS 12623C
235	PI 533961	Wit Lichtenburg DL/59/1530
236	PI 597971	SAP-170
237	PI 656065	Koro Kollo
238	PI 534088	ZA 6
239	PI 656062	96CD635
240	PI 656077	SC 1416
241	PI 656008	RCV
242	PI 656053	N290B
243	PI 656120	SC 790
244	PI 655988	COMBINE KAFIR-60
245	PI 656056	P850029
246	PI 533841	ZA41 Danye
247	PI 656035	El Mota
248	PI 656114	SC 134
249	PI 533794	No. 5 Gambela
250	PI 576339	IS 2840C
251	PI 533938	AS 5826 Holcus
252	PI 576425	IS 11815C
253	PI 659696	IS 7151C
254	PI 533842	ndyal
255	PI 533822	AS4616 Balangira-Mwanza
256	PI 656101	SC 525
257	PI 656014	Acme Broomcorn
258	PI 576345	IS 3138C
259	PI 656037	ICSV 401
260	PI 656027	SRN39
261	PI 656117	SC 172
262	PI 533878	KA 21 Gajerar Kaura
263	PI 656098	SC 49
264	PI 655971	STANDARD WHITE MILO
265	PI 656113	SC 1277
266	PI 656121	SC 947
267	PI 533761	IS 3063C
268	PI 656034	Dorado
269	PI 576375	IS 11443C
270	PI 597980	SAP-173
271	PI 576391	K.1 Irungu cholam
272	PI 656082	SC0145
273	PI 597966	SAP-158
274	PI 533838	BA45 Faria Bonkum
275	PI 656033	60M
276	PI 533785	SO 16
277	PI 533856	Jola ndyal
278	PI 656112	SC 1215
279	PI 656090	SC 1494
280	PI 576418	IS 7801C
281	PI 656039	JOCORO
282	PI 655987	MARTIN
283	PI 534075	KA 24
284	PI 552856	A/BTx626
285	PI 595745	SAP-159
286	PI 552861	A/BTx631
287	PI 534128	No. 65 Amelsie, Kimbolcha Ethiopia
288	PI 533831	Deburr
289	PI 595699	IS 1029C
290	PI 656083	SC 1451
291	PI 533985	Barking 119
292	PI 656097	SC0480
293	PI 576348	IS 3201C
294	PI 533766	No. 4 Hadoui
295	PI 533979	Bulfontein White Kafir Corn DL/60/133
296	PI 576380	Mashica
297	PI 534099	A 84
298	PI 533824	Bonkum
299	PI 534157	R4, B1
300	PI 576130	ICSV 745
301	PI 533937	AS 4136 Masaka Luwemba
302	PI 595718	IS 10759C
303	PI 598070	RTx2910
304	PI 561071	RTx436
305	PI 534009	Yerra Jon Goda
306	PI 534138	Matchikah
307	PI 656081	SC 1439
308	PI 655994	WILEY
309	PI 576337	IS 2748C
310	PI 656084	SC1463
311	PI 533792	No. 1 Gambela
312	PI 656042	NSA440 - KARPER
313	PI 533996	Hamaisi 38
314	PI 534105	EC 21361 G30
315	PI 656089	SC 1489
316	PI 656102	SC 59
317	PI 655999	TX2784
318	PI 533939	AS 4055 N Kambwa
319	PI 656048	Malisor84-7
320	PI 534070	BE 25
321	PI 656016	B KS66
322	PI 576434	Ex-Mubi
323	PI 534145	No. 902 Sorghum arundi
324	PI 656087	SC 1476
325	PI 534123	No. 25 Gobo, Kaichama Ethiopia
326	PI 576396	IS 2681C
327	PI 655985	PLAINSMAN
328	PI 533833	Sorghum Soroti
329	PI 656069	SC 326-6
330	PI 533800	IS 18696 or IS 12666C
331	PI 656025	Shan Qui Red
332	PI 533852	Cholia Talijhari
333	PI 656041	80M
334	PI 613536	KS 115
335	PI 656000	RTx432
336	PI 533986	Huria White 621
337	PI 656055	P-721
338	PI 576340	Nkuli Swaziland
339	PI 597968	SAP-168
340	PI 642793	BTx641
341	PI 653617	KELLER
342	PI 656118	SC 332
343	PI 607931	Tx2911
344	PI 329435	Mashila
345	PI 656007	R9188
346	PI 533913	Nyan Dok
347	PI 656070	SC 748-5
348	PI 533936	1903 AS 4633
349	PI 656038	IS 8525(J)
350	PI 533957	MN 707 (preconverted)
351	PI 48770	WHITE KAFIR
352	PI 597965	SAP-395
353	PI 656002	BOK11
354	PI 533976	Framiola DL/59/1539
355	PI 533901	A-96
356	PI 597951	IS 6733C
357	PI 656015	Ajabsido
358	PI 642998	Black Spanish
359	PI 656085	SC 1465
360	PI 533845	EC 18246 (preconverted)
361	PI 595740	SAP-133
362	PI 601816	ICSV 400
363	PI 533962	Malwal Aweil
364	PI 534124	No. 28 Lyle, Marawa Ethiopia
365	PI 656079	SC1426
366	PI 561073	A/BTx635
367	PI 534028	Jor Tamargundi
368	PI 655981	87C424
369	PI 656104	SC 621
370	PI 534097	HC 6028
371	PI 576352	Marupantse
372	PI 656021	44M
373	PI 656086	SC1471
374	PI 656078	SC1424
375	PI 656046	LianTang Ai
376	PI 655973	SPUR FETERITA
377	PI 655979	Tx2741
378	PI 597957	IS 11930C
379	PI 24969	DWARF YELLOW MILO
380	PI 540816	Tx2882
381	PI 656096	SC 391
382	PI 576435	Lula
383	PI 534127	No. 37 Ubi, Abelti Ethiopia
384	PI 576386	SC0970
385	PI 576364	Chari Uri
386	PI 533754	SAP-219
387	PI 656028	Town
388	PI 533910	Klor
389	PI 655989	REDBINE-60
390	PI 561472	SURENO
391	PI 656091	SC0022
392	PI 534053	T 28
393	PI 533954	P 3742
394	PI 576350	IS 3340C
395	PI 35038	SUMAC
396	PI 576394	Lambas
397	PI 656019	BTx3042

## Sheet: Supplementary Table S2
Supplementary Table S2. Mean phenotypic values of leaf anatomical (stomatal), physiological (gas exchange), and functional traits measured in the Sorghum Association Panel.
S.No.	Accession	SDad	SDab	SDtotal	SLad	SLab	SCWad	SCWab	SSad	SSab	SSmean	PLad	PLab	GCWad	GCWab	PAmax.ad	PAmax.ab	PAmax.mean	SPALAad	SPALAab	SPALAtotal	gsw.max.ad (gad)	gsw.max.ab (gab)	gtotal	An	Ci	gsw	iWUE	LW	LT	LMA	CC
1	PI 656059	108.5	155.5	264	32.172	35.2488	17.6723	20.0567	568.555	706.496	637.526	25.6866	29.4807	4.98362	5.10887	128.036	150.638	139.337	13891.9	23424.2	37316.1	0.545176	0.834631	1.37981	28.0937	208.183	0.268667	104.567	7.46667	0.235	45.7633	44.7286
2	PI 534063	137	155	292	34.9194	37.6476	16.2022	18.9958	564.818	714.989	639.903	24.057	28.2802	4.92516	5.18705	118.48	146.672	132.576	16231.8	22734.2	38965.9	0.666991	0.813217	1.48021	31.2077	219.757	0.369333	84.4973	5.56667	0.2	39.5151	38.7286
3	PI 564163	134.366	161.988	296.354	32.7498	36.3169	19.0371	21.1842	623.008	769.682	696.345	25.5147	27.5734	5.01389	5.18333	127.926	142.917	135.421	17183.9	23148.6	40332.5	0.67225	0.839102	1.51135	31.6032	222.502	0.371187	85.3611	7.62764	0.215358	44.6905	37.0516
4	PI 655991	96	150.25	246.25	33.0525	36.6006	18.8237	19.4614	621.581	712.498	667.039	24.6257	27.9099	4.96144	5.115	122.185	142.752	132.468	11729.7	21448.4	33178.2	0.472506	0.784476	1.25698	26.1463	199.94	0.253667	103.074	7.26667	0.228333	49.1041	36.5714
5	PI 576332	117.25	147.25	264.5	32.7823	36.1662	18.1404	21.1682	594.818	766.06	680.439	23.0988	25.2442	4.92771	5.10558	113.868	128.909	121.389	13351.1	18981.9	32332.9	0.55944	0.731421	1.29086	30.2677	210.31	0.276667	109.401	6.33333	0.218333	45.5618	42.1143
6	PI 564165	129.5	148.25	277.75	33.7118	38.3235	19.2942	22.238	649.323	852.049	750.686	27.9782	30.9532	5.12652	5.25939	143.438	162.814	153.126	18575.2	24137.2	42712.4	0.676815	0.81243	1.48925	37.0267	243.503	0.427667	86.5783	8.5	0.226667	49.3636	56.6143
7	PI 533919	144	200	344	35.8109	37.8667	20.1842	19.4659	721.611	737.023	729.317	25.6633	27.8451	5.04087	5.17159	129.423	144.005	136.714	18636.9	28800.9	47437.9	0.722371	1.04166	1.76403	38.5233	264.707	0.528333	72.9148	8.5	0.253333	47.0709	43.4286
8	PI 656110	103.5	145	248.5	33.0872	35.8949	17.6595	19.7463	583.604	708.77	646.187	25.5136	27.0807	4.99332	5.07602	127.453	137.445	132.449	13191.3	19929.5	33120.9	0.518248	0.746384	1.26463	28.7173	210.473	0.278667	103.053	6.13333	0.209667	42.5787	31.5286
9	PI 533949	139	175.5	314.5	32.671	35.3573	17.7257	22.2736	578.825	787.663	683.244	26.1167	25.9742	5.00696	5.11038	130.796	132.697	131.746	18180.6	23288.3	41468.9	0.703893	0.883944	1.58784	31.5813	202.397	0.459333	68.7547	7.06667	0.205	42.1605	41.9143
10	PI 597958	129.5	162	291.5	36.0348	38.6975	19.9987	22.8059	720.083	882.366	801.224	26.5313	30.238	5.10498	5.20736	135.408	157.451	146.43	17535.3	25507.1	43042.4	0.659316	0.878479	1.5378	33.205	234.97	0.446333	74.3951	6.76667	0.199	41.4677	28.5857
11	PI 34911	139.75	177.75	317.5	30.2998	34.8194	20.1997	21.7529	608.538	757.236	682.887	26.1264	27.0436	4.97686	5.33816	130.023	144.38	137.202	18170.7	25663.6	43834.3	0.708213	0.908773	1.61699	33.678	225.16	0.463333	72.6863	8.06667	0.243333	46.9349	44.8429
12	PI 656031	152.75	194.5	347.25	34.9849	39.1402	19.6773	20.8853	686.271	817.204	751.737	26.0845	28.1467	4.92856	5.11957	128.569	144.06	136.315	19638.9	28019.7	47658.6	0.77436	1.01959	1.79395	39.4663	248.203	0.494667	79.7837	9.66667	0.256667	46.9147	45.5429
13	PI 534046	160.25	201.25	361.5	31.5226	34.8173	18.123	19.5979	570.499	682.133	626.316	24.6318	29.1199	4.97348	5.18349	122.452	150.914	136.683	19622.9	30371.5	49994.4	0.788431	1.07149	1.85992	39.8953	243.203	0.539333	73.9716	7.66667	0.226667	47.5597	51.6
14	PI 533924	177.75	207	384.75	31.806	33.3188	18.915	20.9461	600.958	697.839	649.398	26.7552	28.2313	5.28251	5.30149	141.564	149.628	145.596	25163	30973.1	56136.1	0.905811	1.08206	1.98787	34.4113	268.147	0.570667	60.3002	9.16667	0.251667	46.3655	45.2286
15	PI 655984	135.5	176.5	312	32.356	37.0369	19.3296	21.9235	624.725	811.829	718.277	26.8592	27.7637	4.99379	5.15452	134.134	143.129	138.631	18175.1	25262.2	43437.3	0.695994	0.918351	1.61435	37.967	283.193	0.427333	88.8463	9.13333	0.25	52.1527	44.0429
16	PI 533755	81.5	102.25	183.75	32.218	35.7582	17.4596	19.462	562.608	695.684	629.146	25.4567	28.4743	5.00652	5.20204	127.403	148.138	137.77	10383.3	15147.1	25530.4	0.407348	0.538166	0.945514	27.416	202.48	0.211333	129.729	6.5	0.23	47.8847	46.5857
17	PI 595714	180.25	187.5	367.75	29.9996	33.629	19.6106	22.2602	588.947	748.353	668.65	26.8439	27.7645	5.22072	5.24975	140.135	145.757	142.946	25259.4	27329.5	52588.8	0.920657	0.97333	1.89399	41.5577	290.543	0.588333	70.6363	10.3333	0.235	47.0634	60.1
18	PI 651496	98.5	166.5	265	33.1831	34.9574	17.9354	20.7892	593.484	726.845	660.164	26.8097	28.6497	4.92389	5.14402	132.004	147.371	139.687	13002.4	24537.2	37539.7	0.506262	0.880178	1.38644	28.482	201.917	0.285	99.9368	8.1	0.225	48.7539	44.8143
19	PI 656108	113.25	147.75	261	32.0566	33.5686	17.7085	20.1369	568.175	676.097	622.136	26.0808	28.0963	5.15266	5.34371	134.279	150.138	142.208	15207	22182.8	37389.9	0.570873	0.769804	1.34068	35.3283	251.06	0.333	106.091	7.36667	0.228333	50.185	40.7429
20	PI 595720	145	175.5	320.5	33.2546	37.6298	16.9496	18.4224	562.805	693.198	628.001	24.5556	27.7283	4.92872	5.17924	121.004	143.624	132.314	17545.6	25206.1	42751.7	0.713105	0.912011	1.62512	39.3577	259.303	0.405667	97.0197	7.9	0.235	49.3158	42.1857
21	PI 534114	122.5	160.5	283	35.8152	40.7666	18.6346	20.2618	666.806	826.094	746.45	26.0969	29.1855	5.13782	5.20018	134.07	151.776	142.923	16423.6	24360	40783.6	0.618128	0.855249	1.47338	33.7357	247.847	0.419	80.5147	7.53333	0.179	42.0345	28.3143
22	PI 534117	95	137.25	232.25	32.988	35.4822	17.0898	20.5192	564.557	728.21	646.384	27.3676	27.9999	4.95513	5.19586	135.711	145.481	140.596	12892.6	19967.2	32859.8	0.493171	0.716403	1.20957	29.572	202.083	0.265333	111.452	5.7	0.197333	43.7881	37.8286
23	PI 576349	119.25	123.25	242.5	31.9149	36.2261	17.0276	19.7681	543.035	716.389	629.712	22.7667	25.6534	4.81999	5.00646	109.725	128.399	119.062	13084.7	15825.2	28909.8	0.566091	0.618428	1.18452	27.6477	221.227	0.226667	121.975	5.56667	0.218333	47.9049	38.8286
24	PI 656106	102.5	139.5	242	36.3558	38.6204	19.9345	23.1479	723.941	894.157	809.049	26.8444	27.8408	5.21454	5.22605	139.941	145.448	142.694	14344	20290	34633.9	0.52356	0.725437	1.249	34.228	262.51	0.412667	82.9435	8.46667	0.199	40.7244	37.1571
25	PI 576359	112.5	152.25	264.75	35.4997	38.3507	21.8533	22.8847	774.831	877.529	826.18	30.245	30.4332	5.16934	5.19166	156.355	158.025	157.19	17589.9	24059.3	41649.2	0.610709	0.828668	1.43938	33.597	253.12	0.405	82.9556	8.53333	0.22	47.7789	57.0857
26	PI 641824	120	173.75	293.75	34.1487	34.245	17.0824	18.2803	582.261	625.605	603.933	25.1045	28.2706	4.92447	5.07533	123.654	143.498	133.576	14838.4	24932.7	39771.2	0.596896	0.913931	1.51083	31.459	221.71	0.402667	78.1267	6.53333	0.23	48.2979	40.4429
27	PI 655993	128.75	182.5	311.25	33.3999	34.3614	20.8729	19.6552	696.499	674.838	685.668	26.4477	27.7377	4.91426	5.06444	129.987	140.478	135.233	16735.8	25637.3	42373.1	0.657447	0.951064	1.60851	36.2843	260.967	0.45	80.6319	8.3	0.165	44.6926	24.7714
28	PI 533955	117	140.25	257.25	28.9796	37.8034	18.1512	20.2679	524.941	766.332	645.636	24.0038	26.5158	5.09703	5.29274	122.371	140.323	131.347	14317.4	19680.3	33997.6	0.56682	0.710708	1.27753	31.3113	211.977	0.361	86.735	6.5	0.191667	43.2691	25.0286
29	PI 655995	107	113.25	220.25	31.9075	34.3417	17.4599	19.4566	557.318	668.18	612.749	25.2521	27.2773	4.9603	5.00664	125.255	136.561	130.908	13402.3	15465.5	28867.8	0.533299	0.586021	1.11932	27.47	211.08	0.216667	126.785	7.13333	0.238333	47.2145	44.5429
30	PI 655983	94.75	141.25	236	32.2314	36.4272	17.5832	19.9051	567.26	724.219	645.739	25.0907	27.561	4.90374	5.00068	123.027	137.831	130.429	11656.8	19468.6	31125.4	0.471314	0.734838	1.20615	30.389	195.103	0.223667	135.867	7.76667	0.233333	47.6076	47.4571
31	PI 656107	169.5	189.5	359	33.0086	37.2818	18.7557	20.8978	616.905	779.004	697.955	24.9436	27.7193	5.20063	5.13092	129.698	142.25	135.974	21983.7	26956.4	48940.2	0.83489	0.985766	1.82066	42.908	304.05	0.600333	71.4736	10.6667	0.23	46.9475	52.9
32	PI 629034	133	160.25	293.25	32.7503	36.6486	17.9254	20.7432	585.925	760.061	672.993	25.2841	28.0093	5.04855	5.06804	127.657	141.951	134.804	16978.4	22747.7	39726.1	0.662	0.839111	1.50111	32.5723	245.757	0.447	72.8688	7.8	0.23	47.0886	44.9429
33	PI 152651	137.5	154.75	292.25	31.8878	33.2085	17.4035	20.0438	554.333	665.52	609.926	23.323	26.5599	5.09986	5.15872	118.983	137.017	128	16360.1	21203.3	37563.5	0.656623	0.787405	1.44403	33.6467	221.44	0.370667	90.7734	5.83333	0.222	45.7784	33.8857
34	PI 533965	109.5	134.25	243.75	34.5627	37.2441	17.5726	18.5403	606.29	690.344	648.317	24.5197	27.5764	4.97316	5.06251	121.957	139.59	130.773	13354.2	18739.9	32094.2	0.537672	0.697566	1.23524	31.1737	232.04	0.374	83.352	7.3	0.223333	44.3776	40.0286
35	PI 597982	157.75	180.5	338.25	30.407	32.5273	17.7676	20.466	540.592	664.43	602.511	26.7316	29.5032	4.99809	5.16462	133.65	152.412	143.031	21083.2	27510.3	48593.5	0.80839	0.967963	1.77635	28.8717	217.047	0.403333	71.5826	5.53333	0.168333	38.3813	38.4571
36	PI 655976	96	130	226	34.7313	38.8571	19.7762	22.8759	686.243	888.625	787.434	24.6217	29.5447	5.08432	5.25764	125.249	155.335	140.292	12023.9	20193.5	32217.4	0.471247	0.696006	1.16725	30.596	200.223	0.400333	76.4263	7.76667	0.178333	42.9516	23.7
37	PI 534144	98.25	115.5	213.75	33.9003	37.5327	19.821	23.4276	671.661	879.127	775.394	27.4828	30.0579	5.16888	5.25096	142.078	157.845	149.961	13959.2	18231.1	32190.3	0.508447	0.623848	1.13229	33.6133	205.38	0.353	95.2219	7.5	0.215	44.9445	48.9143
38	PI 533866	109.25	141	250.25	34.6219	37.1227	18.7367	22.5748	646.983	838.249	742.616	27.8066	29.6161	5.0637	5.09145	140.719	150.791	145.755	15373.6	21261.5	36635.1	0.569874	0.75879	1.32866	33.2713	219.513	0.363	91.6566	6.9	0.24	47.8822	46.8286
39	PI 656018	74.5	136.25	210.75	34.9918	39.4718	17.6583	21.6037	616.3	852.823	734.561	25.1473	27.7421	5.26783	5.30574	132.403	147.283	139.843	9864.01	20067.3	29931.4	0.367802	0.706267	1.07407	34.3837	232.773	0.305333	112.61	8.26667	0.262333	47.4085	34.3571
40	PI 534037	127	136.5	263.5	35.1768	36.657	17.9586	22.4546	630.739	822.988	726.863	25.1427	30.9904	5.12915	5.28514	128.978	163.77	146.374	16380.2	22354.7	38734.9	0.629204	0.747939	1.37714	34.1977	230.523	0.363333	94.122	7.06667	0.203333	40.4725	29.9714
41	PI 585291	94.5	110.75	205.25	34.0504	36.2997	19.0165	20.0909	646.205	729.156	687.681	25.1231	28.0895	5.07629	5.11245	127.525	143.627	135.576	12051.2	15906.7	27957.8	0.468539	0.58019	1.04873	31.9893	218.893	0.356333	89.7736	7.2	0.253333	50.9685	46.5286
42	PI 656105	132.25	171	303.25	36.3803	37.6303	17.6561	20.412	641.918	768.533	705.226	26.6615	29.933	4.87811	5.06394	130.018	151.505	140.761	17194.9	25907.3	43102.2	0.678445	0.925503	1.60395	34.111	232.573	0.468333	72.8349	7.63333	0.209	40.0946	35.1571
43	PI 655970	122.25	151	273.25	35.3941	37.0372	19.048	22.2094	673.306	822.315	747.811	27.8961	29.3121	5.2225	5.28428	145.652	154.901	150.277	17806	23390.1	41196.1	0.636449	0.804757	1.44121	33.8403	245.587	0.437333	77.3788	7.83333	0.185	42.0345	25.2571
44	PI 533869	128.5	188.25	316.75	32.7967	38.1805	19.2154	21.988	631.566	839.489	735.528	25.454	26.476	4.94495	5.17452	125.855	137.003	131.429	16172.4	25790.8	41963.2	0.643207	0.955993	1.5992	35.3063	249.817	0.502333	70.2847	8	0.180333	42.0748	23.6714
45	PI 542718	143	175	318	31.0772	35.5529	18.3544	19.4486	571.258	688.744	630.001	26.3322	29.3467	5.20509	5.37252	136.889	157.657	147.273	19575.1	27589.9	47165	0.723239	0.931172	1.65441	26.3173	186.237	0.352333	74.6944	6.53333	0.185	41.2787	32.5
46	PI 656003	104.5	152.5	257	32.9223	35.1476	17.5777	19.4896	579.114	685.043	632.078	24.1513	25.211	4.95205	5.19194	119.582	130.915	125.248	12496.3	19964.5	32460.8	0.509425	0.755457	1.26488	27.9913	211.073	0.265333	105.495	6.26667	0.25	47.0231	45.4
47	PI 656012	101.25	128.75	230	29.2881	31.5483	18.1417	19.9676	531.12	630.095	580.607	25.2884	28.1824	4.97118	5.17959	125.695	145.992	135.843	12726.6	18796.5	31523	0.504847	0.67453	1.17938	31.392	207.603	0.298667	105.107	6.96667	0.228333	47.3254	44.8429
48	PI 576385	138.5	172.25	310.75	32.5779	33.9291	18.0409	20.8263	585.808	706.699	646.253	25.1431	27.7404	4.87037	5.20612	122.523	144.436	133.479	16969.4	24879.1	41848.4	0.69039	0.894755	1.58514	27.5867	201.307	0.380333	72.5329	5.86667	0.188	42.5032	31.6
49	PI 656116	159	194.25	353.25	34.5093	37.6317	14.8567	18.4502	511.778	694.198	602.988	23.1471	25.0384	5.11762	5.21912	118.394	130.694	124.544	18824.7	25387.2	44211.9	0.755786	0.958341	1.71413	36.4413	260.57	0.475667	76.6111	5.5	0.177	42.2512	25.4
50	PI 533757	103.5	123.5	227	34.6075	38.4837	20.1428	22.9019	696.496	881.281	788.889	27.9116	30.2299	5.15405	5.22411	143.879	157.9	150.89	14891.5	19500.6	34392.1	0.539964	0.669315	1.20928	35.8803	248.417	0.456667	78.5701	8.03333	0.19	43.3447	30.7143
51	PI 533940	152.5	191.5	344	32.1985	36.4055	18.5759	21.4025	597.613	779.066	688.34	23.9154	23.1467	4.94114	5.15543	118.19	119.311	118.751	18024	22848.1	40872.1	0.740077	0.909626	1.6497	35.906	243.333	0.414333	86.6597	6.73333	0.23	48.0308	46.6571
52	PI 595743	110	169	279	27.8649	32.8265	18.2191	22.246	507.237	730.153	618.695	25.4764	27.5503	4.94548	5.07727	125.961	139.898	132.929	13855.7	23642.8	37498.5	0.550801	0.877518	1.42832	30.4997	184.737	0.381	80.0516	7.53333	0.22	44.2894	34.7286
53	PI 576399	170.5	176.75	347.25	33.0274	35.8637	19.9594	20.9038	658.166	749.059	703.613	25.1087	27.6824	4.94531	5.18963	124.221	143.674	133.948	21179.7	25394.4	46574.1	0.847842	0.91752	1.76536	31.8517	205.837	0.431333	73.8447	5.9	0.18	41.2283	30.9429
54	PI 656047	93.25	128	221.25	34.7238	35.2651	18.393	19.676	637.781	693.549	665.665	24.0954	25.4095	4.90577	5.10605	118.23	129.735	123.983	11025	16606.1	27631.1	0.454606	0.6378	1.09241	26.3887	199.1	0.228	115.74	8.6	0.228333	48.1467	37.3571
55	PI 656023	97.25	142	239.25	30.1062	33.0295	20.1073	21.2161	604.799	700.691	652.745	25.3677	28.4542	4.87419	5.05074	123.683	143.709	133.696	12028.2	20406.6	32434.8	0.486826	0.749717	1.23654	28.1043	202.487	0.281667	99.7787	7.5	0.23	47.7688	43.6429
56	PI 534047	172	197.5	369.5	33.013	38.7358	18.5648	21.4714	611.36	831.602	721.481	25.5901	26.7982	4.96879	5.17463	127.163	138.623	132.893	21872.1	27378.1	49250.2	0.862867	1.00887	1.87174	37.2233	263.527	0.523	71.1727	7.56667	0.19	42.0345	30.9286
57	PI 656061	94.5	137	231.5	33.9049	35.7751	20.0847	21.6004	680.053	772.996	726.524	26.5174	26.2554	4.88308	5.11312	129.485	134.23	131.858	12236.4	18389.5	30625.9	0.483492	0.693775	1.17727	31.1543	210.733	0.386667	80.5716	6.73333	0.177	40.9512	23.6571
58	PI 534155	100	100.25	200.25	31.9542	35.652	17.9912	19.6673	574.609	700.833	637.721	25.3704	26.4613	4.82285	5.10449	122.38	135.074	128.727	12238	13541.1	25779.1	0.501158	0.509797	1.01096	29.5327	204.43	0.211	139.965	8.03333	0.241667	50.1623	38.0571
59	PI 656094	95	144.75	239.75	33.8118	37.1496	18.9613	21.8585	640.413	812.097	726.255	26.6908	29.2064	5.01762	5.2024	133.971	151.947	142.959	12727.2	21994.3	34721.5	0.486245	0.771552	1.2578	27.6833	211.307	0.375333	73.7567	7.43333	0.175667	43.1179	28.3
60	PI 533759	138.75	159.5	298.25	33.6959	38.9275	19.8003	21.9691	666.056	855.18	760.618	27.0974	30.037	5.15468	5.20101	139.624	156.238	147.931	19372.9	24920	44292.8	0.713026	0.86224	1.57527	37.5593	276.473	0.509333	73.7421	9.2	0.23	46.242	47.5857
61	PI 276837	125.75	155.75	281.5	33.7621	36.5746	19.4958	22.3098	657.345	816.096	736.721	26.1928	30.1623	5.16926	5.2329	135.413	157.866	146.639	17028.2	24587.6	41615.7	0.635284	0.843118	1.4784	35.022	242.823	0.378333	92.5692	6.6	0.2	42.9819	39.5
62	PI 656088	99.25	100	199.25	31.781	34.7335	18.0098	19.817	573.06	688.257	630.658	25.4588	28.288	4.94134	5.15533	125.783	145.815	135.799	12484	14581.5	27065.5	0.496876	0.525122	1.022	28.6557	209.95	0.226333	126.608	7.63333	0.225	48.4088	45.5571
63	PI 534135	97.5	136	233.5	31.4352	36.4221	18.3203	19.9157	574.716	725.751	650.234	24.7709	27.4002	5.16923	5.26297	128.001	144.175	136.088	12480.1	19607.8	32087.9	0.478897	0.701041	1.17994	32.864	224.157	0.288	114.111	10.0667	0.248333	49.3939	43
64	PI 655996	116	188.5	304.5	34.4067	35.7739	21.6806	22.6846	744.943	811.427	778.185	27.2601	28.5316	5.09859	5.17597	138.992	147.67	143.331	16123.1	27835.7	43958.8	0.598813	0.993656	1.59247	37.6053	254.13	0.471333	79.785	8.3	0.246667	46.3554	43.4
65	PI 656080	134.5	169.75	304.25	34.3115	39.4444	20.5146	21.7135	703.244	856.107	779.675	27.589	30.8878	4.97466	5.17435	137.218	159.853	148.536	18455.9	27135	45590.9	0.700404	0.931181	1.63158	34.9973	226.497	0.430333	81.3261	7.96667	0.199	42.7904	27.4571
66	PI 597946	131	161.5	292.5	32.3627	37.0994	18.0742	20.5497	584.382	762.141	673.262	25.5841	27.9225	4.98403	5.11581	127.549	142.855	135.202	16708.9	23071.2	39780	0.656943	0.843437	1.50038	29.1963	200.073	0.421667	69.2403	5.96667	0.178667	43.2061	26.3286
67	PI 656115	104.5	144.75	249.25	32.494	36.2362	16.7317	20.2542	543.711	733.889	638.8	25.7733	27.8014	4.88648	5.05377	125.947	140.523	133.235	13161.4	20340.7	33502.2	0.527077	0.75544	1.28252	29.3847	204.853	0.262333	112.013	7.56667	0.205	42.9415	38.0571
68	PI 656099	98	135	233	34.0665	37.7378	19.3533	23.1085	659.096	872.542	765.819	24.5907	29.0387	5.14163	5.35046	126.467	155.516	140.991	12393.8	20994.6	33388.4	0.480054	0.715292	1.19535	38.3577	267.36	0.346	110.86	10.7	0.261667	50.9786	40.2429
69	PI 534054	110.25	153	263.25	31.4956	34.7832	16.3711	18.0074	514.613	626.004	570.308	24.5328	26.3797	4.96497	5.21865	121.811	137.694	129.752	13429.6	21067.1	34496.8	0.541577	0.774827	1.3164	27.5703	210.383	0.300667	91.6973	8.53333	0.253333	46.1286	44.1429
70	PI 655986	113	134.25	247.25	33.1306	38.4339	17.733	21.6824	586.791	833.356	710.073	24.979	27.4472	5.22644	5.23441	130.539	143.797	137.168	14750.9	19304.8	34055.7	0.556674	0.693471	1.25014	35.8787	233.78	0.354667	101.162	8.83333	0.228333	48.4491	43.0714
71	PI 629040	105.75	139.75	245.5	34.6575	37.1588	16.768	20.0222	579.777	743.874	661.825	25.9389	29.4101	5.05338	5.23709	131.073	154.052	142.562	13861	21528.7	35389.7	0.533047	0.746938	1.27998	28.4973	200.917	0.346667	82.2038	7.63333	0.233333	48.182	44.8429
72	PI 533997	124.25	151.25	275.5	32.4569	36.3174	17.4685	20.1481	566.997	731.17	649.083	24.6281	29.4647	5.21741	5.20716	128.522	153.442	140.982	15968.8	23208.1	39176.9	0.608002	0.809695	1.4177	36.107	256.34	0.356667	101.235	6.46667	0.235	47.7537	41.8714
73	PI 656073	147	187.5	334.5	31.5156	34.4399	21.0345	21.5793	662.163	742.824	702.493	24.9954	26.197	4.79416	5.01648	119.757	131.386	125.571	17604.3	24634.8	42239.1	0.731401	0.950524	1.68192	38.346	265.453	0.5	76.692	7.3	0.201	44.5439	29.2571
74	PI 534137	123.5	133.75	257.25	35.2699	39.2748	19.8288	22.5939	699.014	887.247	793.13	27.9677	29.5104	5.20418	5.31803	145.383	156.895	151.139	17954.7	20984.7	38939.5	0.643772	0.714533	1.3583	34.734	236.177	0.422667	82.1782	8.86667	0.223333	47.4766	41.2857
75	PI 576393	146.5	201.5	348	32.8733	32.8773	17.9309	18.9315	589.692	621.826	605.759	25.8152	29.5555	5.19132	5.21553	134.064	154.267	144.166	19640.4	31084.7	50725.2	0.734468	1.08051	1.81498	30.225	197.37	0.442667	68.2794	5.5	0.207333	42.1857	33.6857
76	PI 574455	139	202	341	34.045	36.8127	21.1374	19.8129	718.781	729.24	724.011	27.063	27.3245	5.08083	5.13891	137.555	140.433	138.994	19120.1	28367.5	47487.6	0.715366	1.04305	1.75841	40.004	276.043	0.550333	72.6905	10.6333	0.206667	43.1935	51.8429
77	PI 533821	136.25	193.5	329.75	34.1117	38.6902	18.8114	21.8023	642.171	843.381	742.776	26.9982	29.207	5.20297	5.25362	140.432	153.398	146.915	19133.8	29682.6	48816.4	0.698138	1.02999	1.72813	37.5417	273.983	0.538333	69.7368	10.3667	0.235	50.1976	48.6571
78	PI 597952	149.75	178.5	328.25	36.3867	37.6367	17.5632	18.7242	639.378	704.751	672.065	25.1192	26.4035	5.05503	5.19136	126.971	137.071	132.021	19013.9	24467.1	43481	0.74278	0.904871	1.64765	38.7687	258.5	0.462333	83.8544	10.1	0.246667	47.013	45
79	PI 641849	119.75	158.75	278.5	31.9443	34.4335	17.7702	19.9132	567.753	685.496	626.625	25.8082	28.6368	4.98916	5.16219	128.753	147.783	138.268	15418.2	23460.5	38878.7	0.602974	0.838542	1.44152	29.566	210.333	0.282333	104.72	5.96667	0.189	43.2313	36.0714
80	PI 656013	113.5	147	260.5	32.8453	37.679	19.8399	22.2596	651.434	839.141	745.287	26.9389	29.6354	5.0285	5.16642	135.462	153.136	144.299	15374.9	22511	37886	0.583382	0.790014	1.3734	27.2833	200.21	0.397333	68.6661	8.83333	0.170667	42.8256	35.1143
81	PI 576422	112.5	152	264.5	31.734	31.9203	19.7873	22.3677	626.672	713.804	670.238	26.2325	28.7512	5.14062	5.13754	134.902	147.709	141.306	15176.5	22451.8	37628.3	0.569234	0.805078	1.37431	32.133	230.39	0.424667	75.6664	7.13333	0.191667	41.969	24.9714
82	PI 595739	144.25	183	327.25	33.3282	38.2731	19.9511	19.1066	663.739	731.296	697.518	25.4619	27.836	4.77962	4.9275	121.722	137.163	129.442	17558.4	25100.8	42659.1	0.724909	0.95834	1.68325	33.7783	267.76	0.450333	75.0074	9.46667	0.243333	45.8792	45.2571
83	PI 656024	148	170.75	318.75	32.8148	38.3428	19.0938	20.7195	626.121	794.13	710.125	26.201	28.6381	5.06311	5.20937	132.621	149.15	140.885	19627.9	25467.3	45095.2	0.749515	0.90097	1.65049	31.332	226.44	0.484	64.7355	7.4	0.175	42.9768	34.7429
84	PI 656050	107.5	138.75	246.25	32.8227	34.7073	18.629	20.7626	610.606	720.615	665.611	27.0435	28.1671	5.18324	5.12551	140.165	144.378	142.271	15067.7	20032.4	35100.1	0.551604	0.727622	1.27923	30.1457	236.433	0.302	99.8201	8.06667	0.205	43.6067	38.8286
85	PI 533911	88	118.25	206.25	33.5174	37.2013	17.4434	21.2106	584.739	789.106	686.923	26.7485	30.2055	5.15717	5.3039	137.903	160.204	149.053	12135.4	18944.1	31079.5	0.449294	0.639422	1.08872	33.2823	243.487	0.313333	106.22	9.53333	0.235	46.2546	42.2857
86	PI 656095	126.5	151.75	278.25	30.5248	34.4298	18.6063	21.383	566.801	736.448	651.625	25.2862	26.6662	4.94963	5.07936	125.159	135.454	130.307	15832.6	20555.2	36387.8	0.631078	0.775137	1.40621	31.968	219.467	0.381333	83.8322	6.96667	0.2	42.5687	32.2429
87	PI 641836	81.25	129.25	210.5	32.3453	34.816	16.2226	18.8015	525.578	653.667	589.622	25.9431	27.1856	4.88082	5.05241	126.612	137.366	131.989	10287.3	17754.5	28041.8	0.41118	0.667035	1.07821	29.1733	211.013	0.217333	134.233	8.03333	0.223333	48.2979	43.4143
88	PI 655972	114.75	149	263.75	31.7013	33.4278	17.8226	20.4666	564.936	684.243	624.59	25.531	28.2502	4.99668	5.03292	127.555	142.222	134.888	14636.9	21191.1	35828	0.574571	0.784302	1.35887	29.267	203.15	0.284667	102.811	8.03333	0.204	41.3543	37.6571
89	PI 533927	142	171.25	313.25	34.2419	38.6729	18.3466	21.8367	627.281	844.602	735.941	27.4074	29.7046	5.13719	5.16745	140.826	153.514	147.17	19997.3	26289.2	46286.5	0.73441	0.921358	1.65577	32.762	248.58	0.523333	62.6025	8.23333	0.217333	42.2487	36.5429
90	PI 534163	109.75	180	289.75	30.3772	33.3204	18.3797	22.2483	557.495	741.12	649.307	26.0972	28.6107	4.85588	5.12985	126.714	146.802	136.758	13906.9	26424.3	40331.2	0.557365	0.951331	1.5087	30.8223	208.733	0.374	82.4127	7.83333	0.195667	42.5258	29.2714
91	PI 533750	144.25	169.25	313.5	35.0267	39.3507	16.3933	20.1553	573.696	793.131	683.413	25.8553	27.9233	5.06215	5.22843	130.876	145.986	138.431	18878.9	24708.2	43587.1	0.725788	0.881523	1.60731	37.146	242.547	0.460333	80.6937	7.36667	0.273333	49.1016	55.9571
92	PI 597949	105.25	146.5	251.75	31.0116	33.4827	18.2569	19.5978	566.546	655.469	611.007	25.5503	26.9072	4.98706	5.10314	127.385	137.321	132.353	13407.3	20117.6	33524.9	0.527277	0.751287	1.27856	29.618	197.833	0.236333	125.323	7.03333	0.2	42.7627	47.3714
93	PI 534116	126.5	167.75	294.25	34.996	36.5677	17.4568	20.6226	609.065	754.131	681.598	26.1208	29.4366	5.09851	5.25066	133.201	154.554	143.878	16850	25926.4	42776.4	0.639274	0.896601	1.53588	34.297	230.673	0.379	90.4934	7.46667	0.235	47.7436	42.4
94	PI 659693	128	170	298	32.8892	34.431	16.1583	19.7924	529.785	681.567	605.676	22.3985	25.4184	4.92712	5.12595	110.32	130.31	120.315	14121	22152.7	36273.6	0.601185	0.846908	1.44809	29.462	206.76	0.385	76.5247	6.73333	0.208	41.3417	32.5571
95	PI 533752	97.5	119	216.5	34.0212	35.9935	21.5792	21.0633	733.255	757.387	745.321	26.9307	28.1343	5.27366	5.32119	142.171	149.744	145.957	13861.7	17819.5	31681.2	0.498446	0.620845	1.11929	30.017	216.463	0.354333	84.714	8.73333	0.233333	46.242	40.8
96	PI 656092	106.5	179.75	286.25	35.372	39.1712	19.5403	22.6692	689.955	888.082	789.019	26.4414	28.5871	5.14815	5.18891	136.082	148.343	142.213	14492.8	26664.7	41157.5	0.540736	0.948215	1.48895	39.5363	250.15	0.396	99.8392	8.56667	0.21	41.9111	49.1714
97	PI 533810	156.5	192.75	349.25	34.3644	34.6825	21.2259	22.6259	729.508	784.555	757.031	27.385	28.9038	5.01065	5.18059	137.214	149.746	143.48	21474	28863.6	50337.6	0.811358	1.02261	1.83397	41.46	274.18	0.486	85.3086	10.2667	0.283333	53.8231	53.9
98	PI 597945	165	180	345	33.1834	33.6064	18.3734	21.2363	609.863	713.908	661.886	25.4915	27.5692	5.08749	5.1616	129.65	142.316	135.983	21392.2	25616.9	47009.1	0.823748	0.933103	1.75685	31.0837	200.63	0.497333	62.5007	10.5333	0.201667	43.7604	50.3
99	PI 655980	107	135.75	242.75	32.3847	33.8668	17.6855	19.9623	572.642	676.09	624.366	24.3943	27.1325	4.88386	5.04633	119.142	136.937	128.04	12748.2	18589.2	31337.4	0.525077	0.700006	1.22508	24.7653	193.497	0.235667	105.086	5.7	0.23	49.5223	42.0286
100	PI 576401	174	195	369	32.577	32.6107	19.4079	19.1209	632.556	623.681	628.119	26.1074	29.6375	5.06767	5.1065	132.286	151.314	141.8	23017.8	29506.2	52524	0.879585	1.04929	1.92887	29.0833	197.047	0.397	73.2578	9.06667	0.228333	47.7184	42.1857
101	PI 533912	187	185	372	33.2316	35.8916	15.7382	20.5087	523.177	736.24	629.709	24.6068	27.5288	4.81144	5.01077	118.357	137.908	128.133	22132.7	25513.1	47645.8	0.922957	0.961522	1.88448	41.658	284.68	0.49	85.0163	6	0.245	46.5519	45.1857
102	PI 533799	140.5	182.25	322.75	31.428	33.7367	18.7078	22.1257	586.465	746.23	666.348	25.1766	27.9866	4.80156	5.00615	120.811	140.069	130.44	16974	25527.6	42501.6	0.701475	0.955162	1.65664	41.288	266.207	0.482	85.6598	9.93333	0.236667	48.7741	47.2571
103	PI 534139	125.5	168.75	294.25	34.2258	36.3411	17.9582	18.779	612.975	682.005	647.49	22.9057	25.9524	5.12368	5.17705	117.379	134.365	125.872	14731	22674.1	37405.1	0.593549	0.848418	1.44197	25.7	200.153	0.255	100.784	7.13333	0.205667	41.4954	35.0714
104	PI 655997	129.25	173	302.25	29.8123	31.9115	17.075	20.9726	508.222	669.104	588.663	25.6916	27.4381	4.84298	5.15273	124.457	141.318	132.888	16086.1	24448.1	40534.2	0.651574	0.894623	1.5462	32.4667	265.333	0.324333	100.103	8.1	0.228333	43.7478	40.4
105	PI 542406	149	152.5	301.5	33.9566	36.5413	18.1561	20.6061	616.888	752.831	684.859	25.3343	28.6189	5.15438	5.14976	130.438	147.418	138.928	19435.3	22481.2	41916.5	0.740111	0.80574	1.54585	24.2	175.267	0.262333	92.249	6.36667	0.190667	40.3843	35.1429
106	PI 642791	105.75	162.5	268.25	32.6202	36.0915	18.4053	21.8229	599.482	787.715	693.599	22.8785	24.4615	5.00172	5.02096	114.423	122.797	118.61	12100.2	19954.6	32054.8	0.5012	0.79597	1.29717	31.9867	218.297	0.378667	84.4718	7.3	0.179	40.9512	37.6
107	PI 597973	168.25	180.25	348.5	33.1945	36.6205	18.0126	21.3152	597.769	778.962	688.366	26.0994	28.2369	5.12478	5.1864	133.853	146.454	140.154	22520.8	26398.4	48919.2	0.849629	0.945064	1.79469	31.3167	199.6	0.358333	87.3953	8.4	0.191667	41.7851	38.1429
108	PI 533762	120	141	261	29.4964	32.9909	19.8635	23.0181	585.15	759.056	672.103	25.4664	28.3702	4.78219	5.07695	121.745	144.044	132.894	14609.4	20310.1	34919.5	0.602906	0.742928	1.34583	23.98	177.11	0.238333	100.615	8.1	0.232	50.1371	34.3571
109	PI 609456	145.25	158.25	303.5	30.0517	34.6702	16.2778	19.1372	488.506	663.055	575.781	25.8195	26.7096	4.85335	5.21155	125.284	139.193	132.238	18197.5	22027.3	40224.8	0.733708	0.806451	1.54016	29.0967	219.37	0.33	88.1717	8.03333	0.206667	43.3447	37.8571
110	PI 533964	134.5	140.5	275	33.1624	34.4989	18.7981	20.521	622.39	707.853	665.121	27.6035	29.2811	4.90499	5.06464	135.43	148.295	141.863	18215.3	20835.5	39050.8	0.701848	0.752267	1.45411	29.99	203.27	0.325667	92.088	8.26667	0.235	47.2498	45.3857
111	PI 656004	142.25	174.25	316.5	30.2903	34.2527	16.5947	19.3954	501.328	663.832	582.58	27.0004	30.0917	5.00243	5.28156	135.042	158.893	146.967	19209.7	27687.1	46896.8	0.732356	0.940861	1.67322	33.3267	238.66	0.364333	91.473	6.46667	0.205667	43.4832	36.3143
112	PI 656022	137.25	172.25	309.5	33.0282	37.0346	16.41	17.7115	541.342	655.774	598.558	24.4657	25.6427	4.92183	5.13794	120.428	131.723	126.076	16528.8	22689.3	39218.1	0.673958	0.861508	1.53547	32.64	225.173	0.351333	92.9032	6.83333	0.189	44.7203	36.8857
113	PI 656072	139.75	143.75	283.5	34.9598	36.1656	17.5429	21.8367	612.495	789.113	700.804	25.8555	27.669	5.33547	5.3511	137.852	148.148	143	19264.8	21296.3	40561.1	0.698374	0.743337	1.44171	39.3367	275.14	0.384333	102.35	10.2	0.238333	47.6025	38.3571
114	PI 656010	193.75	218.25	412	32.2853	35.6001	15.6025	20.3999	503.401	726.164	614.782	24.5893	27.8728	4.88659	5.10468	120.103	142.257	131.18	23270	31047.6	54317.6	0.954284	1.13896	2.09324	41.99	285.933	0.56	74.9821	9.2	0.251667	46.8946	46.5571
115	PI 533776	155.5	162	317.5	30.5389	37.204	17.0388	19.8304	519.846	738.097	628.972	24.8655	28.2385	4.64981	4.9813	115.605	140.654	128.13	17976.6	22786	40762.6	0.774246	0.853407	1.62765	29.3933	232.307	0.381667	77.0131	7.5	0.193667	42.4024	26.4571
116	PI 656032	165.5	192.25	357.75	32.7357	34.6607	19.8081	21.414	648.759	742.755	695.757	22.5571	24.6641	4.77365	5.07418	107.646	125.145	116.395	17815.3	24059.2	41874.5	0.782722	0.944497	1.72722	33.77	238.757	0.447333	75.4918	7.06667	0.178333	41.4047	25.0143
117	PI 656109	167.25	189.75	357	32.4548	34.6509	18.0868	20.5659	586.878	712.818	649.848	26.6072	28.7492	5.13419	5.22268	136.581	150.15	143.365	22843.1	28491	51334.1	0.852171	1.00298	1.85515	37.2533	245.267	0.533667	69.8064	6.56667	0.162	43.9745	26.3857
118	PI 329440	134.5	165.75	300.25	32.02	35.9766	16.3782	19.2037	523.965	690.711	607.338	25.2856	28.4771	4.78191	5.16482	120.881	147.075	133.978	16258.5	24377.6	40636.2	0.67338	0.873141	1.54652	29.6333	175.3	0.417333	71.0064	7.13333	0.236667	47.7461	40.1
119	PI 656058	136.25	161.75	298	33.2854	35.2977	19.7198	21.2972	657.24	751.993	704.616	24.7967	29.8615	5.07745	5.21753	125.933	155.797	140.865	17158.3	25200.2	42358.5	0.671212	0.871444	1.54266	29.51	205.08	0.450667	65.4808	7.83333	0.165333	43.5059	22.1429
120	PI 533830	170.75	202.5	373.25	34.3355	33.3364	17.9964	18.2834	618.155	609.414	613.785	25.0031	26.8369	5.09519	5.17669	127.204	138.884	133.044	21720.2	28124.1	49844.2	0.843587	1.03513	1.87871	35.2933	253.867	0.528333	66.8013	6.83333	0.205	41.062	42.6714
121	PI 533814	147.25	171.5	318.75	33.5851	37.6395	19.712	21.3607	660.33	804.288	732.309	25.1677	28.7483	4.88745	5.17594	123.036	148.852	135.944	18117.1	25528	43645.1	0.733978	0.907656	1.64163	34.74	253.83	0.456	76.1842	7.66667	0.263333	49.8977	51.7286
122	PI 597972	149	157.25	306.25	32.4054	35.6433	17.8848	20.4536	579.505	730.962	655.233	25.9245	29.4427	5.22457	5.27461	135.428	155.231	145.329	20178.8	24410	44588.8	0.747806	0.839921	1.58773	23.9167	165.89	0.298667	80.0781	7.23333	0.200667	40.7849	34.2429
123	PI 656074	165	212.75	377.75	33.9094	33.9902	17.9153	17.9901	607.348	610.879	609.114	26.2429	27.9489	5.233	5.27739	137.31	147.603	142.457	22656.2	31402.5	54058.7	0.833003	1.10773	1.94073	31.7833	213.393	0.444667	71.4768	6.36667	0.185	42.0597	34.6571
124	PI 595702	122.25	174.75	297	31.4831	34.1076	17.8712	19.206	563.163	654.613	608.888	25.6177	25.7487	5.19967	5.21366	133.243	134.229	133.736	16288.9	23456.5	39745.5	0.6104	0.874291	1.48469	26.1167	178.567	0.354667	73.6372	8.6	0.17	42.5989	25.1286
125	PI 656040	149	173	322	33.5435	37.5972	18.8515	22.4872	631.65	845.369	738.509	24.1053	25.2295	4.72928	5.06105	114.042	127.688	120.865	16992.3	22090.1	39082.4	0.729409	0.85989	1.5893	33.51	207.547	0.473	70.8457	7.9	0.210333	44.8588	26.6857
126	PI 656009	149.5	190	339.5	33.4406	36.2628	18.0145	20.919	600.911	758.589	679.75	25.7161	26.0001	5.074	5.1951	130.534	135.084	132.809	19514.8	25665.9	45180.7	0.750134	0.955733	1.70587	35.357	245.083	0.503	70.2922	8.13333	0.221333	46.1538	31.7286
127	PI 576376	121.75	157.75	279.5	30.7451	36.6883	17.9213	20.8803	550.564	766.052	658.308	25.4301	27.9311	4.94727	5.15229	125.785	143.92	134.852	15314.3	22703.4	38017.7	0.609075	0.82328	1.43235	30.95	203.59	0.302333	102.37	7.63333	0.218333	48.89	39.1429
128	PI 656020	100.5	167	267.5	32.8042	38.6365	16.9014	19.793	554.988	764.644	659.816	23.7971	24.7544	5.02636	5.24003	119.571	129.678	124.624	12016.9	21656.3	33673.1	0.485446	0.818647	1.30409	30.1267	192.52	0.312667	96.3539	5.66667	0.2	44.4633	39.8286
129	PI 533948	122	164.75	286.75	31.9309	36.0237	18.3037	21.0926	582.764	759.807	671.285	24.6733	25.8839	4.97845	5.20942	122.832	134.857	128.844	14985.4	22217.7	37203.1	0.600803	0.826605	1.42741	28.73	224.393	0.321333	89.4087	5.5	0.197	42.4981	25.6429
130	PI 576390	99.25	165.25	264.5	32.4315	36.9667	19.654	22.4249	636.224	828.888	732.556	24.7807	27.4857	5.0107	5.23924	124.155	144.023	134.089	12322.4	23799.8	36122.2	0.489451	0.853779	1.34323	28.25	206.643	0.291667	96.8571	7	0.235	47.7915	47.1
131	PI 656076	151.5	185.5	337	31.625	36.0518	17.6517	18.0945	558.405	652.252	605.329	25.7675	27.6583	4.98806	5.01131	128.495	138.602	133.549	19467	25710.8	45177.8	0.762183	0.96648	1.72866	29.1767	191.673	0.387667	75.2623	7.53333	0.155333	43.1406	23.3429
132	PI 533760	146.75	161.25	308	33.783	37.0842	21.6382	20.6781	729.867	766.669	748.268	28.359	30.0127	5.04944	5.23711	143.216	157.206	150.211	21016.9	25349.4	46366.3	0.773588	0.870628	1.64422	39.2933	261.467	0.495667	79.2737	8.36667	0.213333	45.1209	52.5429
133	PI 534148	158.25	181	339.25	33.2242	35.5869	19.0162	21.1013	631.349	750.871	691.11	25.8539	27.4337	5.10726	5.13121	131.719	140.75	136.234	20844.5	25475.8	46320.3	0.794419	0.936538	1.73096	32	249.333	0.510333	62.7041	6.36667	0.235	51.5581	43.8857
134	PI 656057	154.5	173.25	327.75	34.2318	37.989	18.8609	20.2486	646.418	769.718	708.068	26.1174	28.26	5.18129	5.20319	135.38	147.046	141.213	20916.2	25475.8	46391.9	0.779304	0.908364	1.68767	33.6033	234.133	0.530333	63.3627	8.93333	0.198333	44.7304	52.5
135	PI 597960	145.25	175.5	320.75	32.7016	38.6271	19.439	22.5748	634.16	871.891	753.025	26.0479	26.517	5.21519	5.22316	135.791	138.508	137.149	19723.6	24308.1	44031.8	0.730782	0.890915	1.6217	36.3933	255.707	0.534	68.1523	7.73333	0.185333	43.7377	26.3571
136	PI 659753	178	194	372	31.918	35.7868	18.9054	20.8333	603.339	745.65	674.495	25.6245	27.9918	5.19497	5.22211	133.109	146.274	139.692	23693.4	28377.2	52070.6	0.888815	1.01219	1.90101	33.69	211.96	0.541	62.2736	9.33333	0.221667	48.3155	38.8
137	PI 651492	142.75	172	314.75	31.4902	34.1321	18.6617	19.6635	586.155	671.328	628.741	25.0889	29.024	4.87665	5.15595	122.31	149.655	135.983	17459.8	25740.7	43200.5	0.710402	0.914957	1.62536	34.4567	257.89	0.451	76.4006	5.76667	0.171	41.1175	29.5286
138	PI 533903	117.75	145	262.75	33.8062	35.5933	18.4875	20.9539	625.521	745.797	685.659	26.0388	28.8229	5.21772	5.31771	135.804	153.276	144.54	15990.9	22225.1	38216	0.592272	0.765678	1.35795	24.2	168.52	0.253	95.6522	8.06667	0.195	49.6181	36.1714
139	PI 656036	134.75	171.25	306	34.107	38.0894	16.0514	19.9356	546.378	759.417	652.897	25.7629	29.1719	4.88899	5.08172	126.008	148.278	137.143	16979.6	25392.6	42372.3	0.679606	0.91495	1.59456	32.0533	218.81	0.410333	78.1154	9.23333	0.199	40.8	34.0143
140	PI 656051	163.25	193.25	356.5	33.761	37.6763	15.8677	18.8686	534.534	710.88	622.707	27.0774	29.9794	5.10697	5.21549	138.292	156.342	147.317	22576.2	30213	52789.2	0.839747	1.04322	1.88297	39.4133	265.73	0.468333	84.1566	10.1333	0.22	44.9571	37.9571
141	PI 629059	155.25	178.25	333.5	34.3625	37.4782	16.4495	17.7739	564.109	665.891	615	26.0932	29.1449	4.96675	5.27783	129.577	153.814	141.695	20116.9	27417.3	47534.1	0.786393	0.947371	1.73376	33.66	203.103	0.448	75.1339	8.13333	0.189	41.6566	29.3286
142	PI 656006	125	158.5	283.5	33.979	38.8148	19.2125	21.0603	650.457	817.769	734.113	24.6715	27.6453	5.01963	5.151	123.811	142.436	133.123	15476.3	22576	38052.4	0.614906	0.823044	1.43795	27.2533	209.677	0.340333	80.0784	8.2	0.205667	44.0375	34.2857
143	PI 534021	146.75	188.5	335.25	31.6566	38.3847	16.7199	22.1729	530.313	851.158	690.735	24.5252	29.274	4.98588	5.21372	122.28	152.583	137.432	17944.6	28761.9	46706.6	0.720404	1.00549	1.72589	42.02	295.89	0.507667	82.7708	10.1333	0.268333	53.3091	56.4
144	PI 576428	150.25	184.25	334.5	32.3813	36.7955	21.0012	21.0956	678.741	776.143	727.442	26.8505	28.1583	5.02387	5.23573	134.882	147.424	141.153	20266	27163	47429	0.771056	0.963523	1.73458	40.7967	263.097	0.526	77.5602	8.73333	0.25	46.0153	45.5571
145	PI 533998	113.25	143.75	257	34.6856	37.9212	19.9778	22.1213	692.996	838.922	765.959	26.8362	30.1195	5.25685	5.25953	141.031	158.427	149.729	15971.7	22773.9	38745.7	0.577792	0.777071	1.35486	35.9933	245.947	0.403667	89.166	7.7	0.25	48.3332	45.0429
146	PI 655990	117	150.5	267.5	32.5589	33.8143	17.6441	20.0267	573.76	677.124	625.442	26.1822	28.0726	4.97887	5.12361	130.334	143.823	137.079	15249.1	21645.4	36894.4	0.593485	0.787903	1.38139	27.7467	202.91	0.335	82.8259	7.13333	0.228667	48.2475	33.3857
147	PI 533788	124.5	163.25	287.75	32.0904	37.0335	16.506	19.9585	529.485	739.325	634.405	25.454	27.7629	5.01267	5.11986	127.615	142.18	134.898	15888.1	23210.9	39099	0.622317	0.850142	1.47246	26.7367	196.87	0.356333	75.0327	6.66667	0.22	51.422	36.9571
148	PI 533967	161.5	171	332.5	34.0419	35.453	16.6447	20.0393	564.675	710.512	637.594	25.7174	28.6098	4.99142	5.15402	128.422	147.46	137.941	20740.2	25215.6	45955.8	0.811927	0.90315	1.71508	35.05	248.657	0.484667	72.3177	8.8	0.204667	46.6199	31
149	PI 656075	147.75	187.75	335.5	31.0048	33.7257	21.7403	21.9178	672.919	739.171	706.045	26.762	28.5566	4.88329	5.21366	130.689	148.904	139.797	19309.3	27956.8	47266	0.759423	0.989348	1.74877	37.04	278.11	0.455333	81.347	9.03333	0.253333	47.5143	41.1714
150	PI 576437	159.5	164.25	323.75	31.4886	33.2289	16.9395	20.1687	531.368	669.977	600.673	25.9426	28.0991	5.01309	5.26669	130.026	147.985	139.006	20739.2	24306.5	45045.8	0.804719	0.857397	1.66212	33.6333	206.233	0.454333	74.0279	7.13333	0.186667	42.8156	51.4543
151	PI 576381	148.25	169	317.25	32.314	35.2478	18.1505	20.1147	585.27	709.941	647.605	24.9734	27.1526	4.74175	5.06007	118.409	137.372	127.891	17554.1	23215.9	40770.1	0.738333	0.871385	1.60972	33.3433	206.257	0.413	80.7345	7	0.213333	50.0363	35.0571
152	PI 656026	166.25	176.25	342.5	33.9443	36.4563	17.907	19.2948	607.075	704.311	655.693	26.4654	27.5174	5.04784	5.14551	133.638	141.601	137.619	22217.3	24957.1	47174.4	0.846736	0.913134	1.75987	41.91	292.44	0.561333	74.6615	10.5333	0.241667	45.9145	53.6286
153	PI 548797	143.75	185.25	329	32.7871	36.5505	21.729	19.8423	711.299	725.162	718.231	25.2801	27.4755	4.92626	5.18706	124.551	142.535	133.543	17904.2	26404.5	44308.8	0.717463	0.958118	1.67558	34.4433	266.763	0.372667	92.424	8.03333	0.193333	41.5558	50.6714
154	PI 533980	178	202.75	380.75	29.0655	35.9343	20.4792	20.6459	593.642	741.191	667.417	27.6546	29.0477	5.16356	5.21272	142.941	151.42	147.18	25443.4	30700.5	56143.9	0.924539	1.0775	2.00204	42.8067	295.307	0.553667	77.3149	10.5667	0.3	52.4651	53.9
155	PI 533855	141.75	168	309.75	30.6562	32.9817	17.7257	20.7281	542.44	683.655	613.047	25.885	29.0684	4.94708	5.22205	128.078	151.814	139.946	18155	25504.7	43659.7	0.715579	0.892985	1.60856	32.94	219.07	0.375667	87.6841	7.9	0.223333	43.3195	39.0429
156	PI 655975	95.75	142.75	238.5	34.8874	36.0545	20.5641	23.1972	716.795	836.165	776.48	24.8702	26.2959	4.93567	5.13136	122.804	134.936	128.87	11758.5	19262.1	31020.6	0.473976	0.723193	1.19717	28.24	214.323	0.376333	75.0399	9.83333	0.191	43.4202	29.6714
157	PI 534104	147.25	170.75	318	30.3968	34.8576	19.9591	20.3793	605.945	710.248	658.097	27.2364	29.0997	4.90052	5.16324	133.489	150.227	141.858	19656.2	25651.3	45307.5	0.763279	0.909242	1.67252	34.4067	240.387	0.445667	77.2027	9.8	0.22	47.0986	50.3286
158	PI 641874	117.75	170.25	288	35.137	36.5789	21.7431	22.7869	763.002	833.826	798.414	28.5605	30.2823	5.19224	5.35614	148.282	162.204	155.243	17460.3	27615.3	45075.6	0.620778	0.920641	1.54142	37.15	264.897	0.446	83.296	6.83333	0.23	47.1767	47.3571
159	PI 597961	136.5	171	307.5	33.4884	38.7687	18.0638	21.889	605.56	848.494	727.027	26.1466	29.5724	5.17909	5.20063	135.536	153.781	144.658	18500.6	26296.6	44797.2	0.68909	0.917151	1.60624	33.67	203.183	0.542667	62.0455	8.83333	0.225	44.554	46.2571
160	PI 656049	111.75	158.25	270	31.5357	34.0883	19.5733	21.995	617.577	750.18	683.878	26.1635	27.2114	5.23295	5.30124	136.933	144.235	140.584	15302.2	22825.2	38127.4	0.563398	0.812207	1.3756	23.8333	168.58	0.307333	77.5488	8.26667	0.197333	42.0345	29.0429
161	PI 534115	175.5	194	369.5	32.0702	35.888	19.9874	20.4604	640.558	733.916	687.237	26.914	27.7904	4.83408	5.12864	130.108	142.512	136.31	22833.9	27647.3	50481.2	0.905601	1.01038	1.91598	39.4933	266.347	0.514333	76.7855	9.53333	0.205667	46.4436	33.9
162	PI 533843	126.25	158.75	285	33.93	38.4019	17.4223	20.863	591.311	801.479	696.395	26.1075	29.475	5.08494	5.21661	132.496	153.748	143.122	16727.7	24407.5	41135.1	0.637371	0.849729	1.4871	25.19	183.737	0.279667	90.0715	7.06667	0.207	43.3598	35.5829
163	PI 656029	111.5	148	259.5	35.9718	39.1587	19.3566	23.1355	694.632	906.022	800.327	25.5372	27.7265	4.8596	5.11483	124.094	141.794	132.944	13836.5	20985.5	34822	0.560107	0.770148	1.33025	29.0967	206.17	0.384	75.7726	8.53333	0.22	48.8144	33.5714
164	PI 533921	122	157.75	279.75	32.9247	38.6235	20.3664	21.635	670.946	835.78	753.363	26.841	29.8348	5.00931	5.23918	134.466	156.325	145.395	16404.9	24660.3	41065.1	0.626232	0.84913	1.47536	28.18	225.683	0.443667	63.5162	7.06667	0.231667	46.6703	42.6857
165	PI 656060	101.5	150	251.5	33.0685	34.0661	17.3963	18.5897	574.398	633.162	603.78	25.9993	29.3952	4.79578	5.06758	124.678	148.961	136.819	12654.8	22344.1	34998.9	0.515181	0.804643	1.31982	27.7433	215.483	0.308	90.0758	6.76667	0.223333	46.5444	39.9143
166	PI 561072	122.5	165.25	287.75	33.2062	37.2983	18.2892	20.8758	607.243	778.183	692.713	26.0121	26.4969	5.14655	5.22576	133.892	138.471	136.182	16401.8	22882.4	39284.2	0.617067	0.838511	1.45558	29.97	209.37	0.446	67.1973	9.9	0.208333	41.5558	41.6571
167	PI 655977	182.25	213	395.25	32.3957	33.5817	17.873	19.8181	578.36	665.007	621.683	23.5351	28.0124	5.25866	5.26837	123.757	147.594	135.675	22554.7	31437.6	53992.2	0.870833	1.11018	1.98102	42.22	297.437	0.600667	70.2886	10.7667	0.23	46.048	64.1857
168	PI 533956	144	151.75	295.75	31.4962	35.1867	16.0337	18.68	504.59	657.417	581.003	22.9243	25.6538	4.71637	5.11591	108.143	131.253	119.698	15572.5	19917.7	35490.2	0.687585	0.759644	1.44723	25.0867	174.937	0.283667	88.4371	7.53333	0.199	41.0545	37
169	PI 655974	117.5	175.25	292.75	32.3133	35.0933	16.5486	19.3669	535.222	679.881	607.551	25.1992	27.2563	4.91741	5.19171	123.913	141.523	132.718	14559.8	24801.9	39361.7	0.585585	0.902671	1.48826	28.98	205.383	0.347	83.5159	7.16667	0.223333	47.8041	32.1429
170	PI 533915	150.75	200.5	351.25	33.9966	35.9913	18.4359	19.9236	626.763	716.536	671.649	26.1971	27.6194	5.06797	5.2613	132.762	145.319	139.04	20013.8	29136.5	49150.3	0.763395	1.03782	1.80122	34.5033	271.8	0.530667	65.0188	8.36667	0.218333	46.5469	45.2857
171	PI 533943	126.75	160.75	287.5	35.1311	39.074	18.0589	21.5669	633.451	842.64	738.045	27.8576	30.149	5.07108	5.16449	141.278	155.677	148.478	17907	25025.1	42932.2	0.661876	0.87125	1.53313	34.7767	256.54	0.424667	81.8917	9.36667	0.3	52.0494	54.85
172	PI 656001	153.75	182.75	336.5	33.55	35.7032	18.2132	21.4865	610.582	766.987	688.784	27.2199	28.2555	5.02973	5.17782	136.912	146.306	141.609	21050.3	26737.4	47787.6	0.794364	0.958673	1.75304	35.3967	265.403	0.471333	75.099	8.53333	0.236667	47.0482	39.5143
173	PI 655998	153.75	193	346.75	34.4275	34.6926	16.3864	19.1429	563.209	663.767	613.488	22.5715	25.8529	5.10409	5.11264	115.291	132.177	123.734	17726	25510.1	43236.1	0.722373	0.969915	1.69229	32.9567	231.223	0.455	72.4322	6.76667	0.212333	47.9452	28.7
174	PI 576426	139.5	141.5	281	34.1862	38.782	17.744	21.1298	606.542	820.445	713.494	27.1673	30.4966	5.10948	5.13626	138.82	156.655	147.737	19365.3	22166.7	41532.1	0.718728	0.771945	1.49067	32.6167	261.083	0.489333	66.6553	8.93333	0.215	43.4202	50.4714
175	PI 595744	159.5	190.5	350	32.3199	37.0104	21.0143	22.473	678.635	831.648	755.142	23.9217	25.413	4.81637	5.12262	115.211	130.188	122.7	18376.2	24800.9	43177.1	0.776214	0.948975	1.72519	36.4267	251.633	0.457233	79.6676	8.73333	0.233333	46.4688	44.2857
176	PI 656068	117.25	155.75	273	33.5432	36.8919	20.1051	20.8743	672.837	769.729	721.283	28.1445	29.0904	5.19294	5.25071	146.136	152.738	149.437	17134.5	23789	40923.4	0.613601	0.827552	1.44115	32.85	234.977	0.366667	89.5909	9.5	0.2	42.8912	48.5143
177	PI 533882	156.5	200.75	357.25	32.155	36.5366	16.8873	20.7534	541.897	757.886	649.891	24.4951	28.7386	4.91858	5.03909	120.448	144.878	132.663	18850.1	29084.2	47934.3	0.768857	1.06572	1.83457	41.37	270.31	0.510667	81.0117	10.5	0.26	49.4568	44.1286
178	PI 656111	110	143.25	253.25	30.203	34.4413	20.4594	23.2773	617.091	801.436	709.264	25.1298	27.0663	5.05652	5.11651	127.086	138.475	132.781	13979.5	19836.6	33816.1	0.545761	0.736505	1.28227	29.6367	197.593	0.313	94.6858	7.93333	0.233333	45.7633	45.3143
179	PI 533871	104.5	147.25	251.75	31.303	35.336	17.0335	20.0136	532.646	707.325	619.985	25.1538	28.2224	4.94811	5.1245	124.368	144.626	134.497	12996.4	21296.2	34292.6	0.519772	0.772954	1.29273	23.9567	176.933	0.257667	92.9754	7.66667	0.2	41.7221	40.8429
180	PI 533807	153.5	179.25	332.75	32.9426	36.9567	15.7529	19.4045	518.065	717.451	617.758	24.8924	26.111	4.96276	5.09836	123.495	133.112	128.303	18956.5	23860.3	42816.8	0.759434	0.905563	1.665	34.3933	264.773	0.462333	74.3908	8.86667	0.193333	41.3291	30.3857
181	PI 576373	113	171.5	284.5	33.364	36.4606	18.5064	21.6829	617.783	790.24	704.012	27.5903	29.8485	4.98489	5.14444	137.487	153.556	145.522	15536	26334.9	41870.9	0.588277	0.925393	1.51367	29.3433	174.347	0.451667	64.9668	8.36667	0.190667	40.3591	33.7571
182	PI 565121	152	169	321	32.2521	37.6855	19.9616	21.3944	641.808	805.42	723.614	26.8706	30.0154	5.16078	5.32958	138.671	159.983	149.327	21078.1	27037.1	48115.1	0.777875	0.910448	1.68832	34.4267	256.607	0.454333	75.774	9.13333	0.219	45.6625	34.9714
183	PI 533769	143.5	192.75	336.25	33.2372	35.9026	20.3843	22.2028	676.758	796.597	736.678	26.0702	28.6741	5.15674	5.19562	134.448	148.986	141.717	19293.3	28717	48010.4	0.723459	1.01817	1.74163	32.6233	216.29	0.470333	69.3622	7.93333	0.214	42.9415	35.4714
184	PI 534112	145.5	167	312.5	34.0995	34.9429	18.4678	21.6266	629.849	754.917	692.383	25.7034	28.1992	5.1104	5.19002	131.242	146.292	138.767	19095.8	24430.7	43526.5	0.728813	0.874727	1.60354	33.82	263.21	0.497333	68.0027	9.76667	0.221667	47.3531	46.9571
185	PI 656071	154.75	190	344.75	31.4314	32.9318	18.4195	18.8025	580.172	618.223	599.198	25.7551	25.8292	4.88749	4.90714	126.007	126.754	126.381	19499.6	24083.3	43582.9	0.780616	0.958922	1.73954	30.8633	209.61	0.456667	67.5839	9.83333	0.165333	41.3039	25.3857
186	PI 656043	133	159	292	34.0919	36.8828	16.6187	20.0104	565.288	738.19	651.739	28.4702	28.5768	5.20141	5.34976	147.989	152.883	150.436	19682.5	24308.4	43991	0.699712	0.835363	1.53507	34.4433	273.003	0.428667	80.3499	9.4	0.212333	39.5403	33.8714
187	PI 533902	155	197.25	352.25	33.3455	36.474	18.5749	18.9707	620.13	691.734	655.932	25.9688	28.206	5.1907	5.19381	134.804	146.486	140.645	20894.6	28894.4	49788.9	0.779279	1.03339	1.81267	33.4233	247.187	0.547333	61.0658	10.3667	0.209333	42.8181	29.7143
188	PI 17548	159.25	185.5	344.75	32.6073	33.6574	17.6922	20.1563	578.119	679.378	628.748	24.5141	26.6404	4.95589	5.06918	121.466	135.04	128.253	19343.4	25050	44393.4	0.782045	0.947255	1.7293	39.38	262.697	0.391	100.716	7.36667	0.218333	46.6351	41.6286
189	PI 655982	133.25	167	300.25	32.1043	37.4645	16.9865	20.7673	543.413	777.794	660.603	25.7588	27.6635	4.9818	5.0825	128.317	140.552	134.434	17098.2	23472.1	40570.3	0.67042	0.868604	1.53902	26.3	182.233	0.371667	70.7623	8.36667	0.225333	44.2164	34.8714
190	PI 534167	110.5	174	284.5	33.3738	35.4215	19.3206	20.1581	642.865	713.953	678.409	26.7814	28.792	4.80404	5.17552	128.701	149.03	138.865	14221.4	25931.2	40152.6	0.569245	0.921485	1.49073	29.1533	213.783	0.333333	87.46	7.1	0.22	47.668	39.7571
191	PI 533991	168.5	194	362.5	30.2409	33.6279	17.9753	19.866	542.916	668.663	605.789	25.9155	28.6864	5.00807	5.18778	129.744	148.865	139.304	21861.9	28879.8	50741.6	0.849727	1.02532	1.87505	36.1533	250.517	0.493	73.3333	8	0.253333	47.7411	45.7429
192	PI 534096	144.5	171	315.5	32.9234	34.8605	17.8998	20.7125	587.598	722.268	654.933	24.2907	27.6422	4.86649	5.19114	118.185	143.508	130.846	17077.8	24539.8	41617.6	0.707777	0.886995	1.59477	29.9067	205.547	0.34	87.9608	7.13333	0.206667	43.1582	39.7286
193	PI 656093	158.25	188.5	346.75	29.9087	33.1191	20.6677	21.1702	617.183	701.369	659.276	26.0293	27.9454	4.68025	4.95791	121.855	138.542	130.198	19283.6	26115.1	45398.7	0.805809	0.988368	1.79418	35.36	264.783	0.436	81.1009	6.7	0.233333	46.6199	43.7429
194	PI 656005	111.5	144.25	255.75	33.188	36.4293	18.8388	20.5021	623.773	747.568	685.67	22.9937	24.1428	4.916	4.92926	113.024	119.006	116.015	12602.2	17166.7	29768.8	0.5308	0.703488	1.23429	28.4933	204.18	0.291333	97.8032	7.2	0.216667	42.0471	38.5286
195	PI 656017	110.5	136	246.5	34.4644	38.5618	16.4838	20.0713	567.336	773.88	670.608	27.2143	31.083	4.9504	4.99683	134.747	155.321	145.034	14889.5	21123.6	36013.1	0.571928	0.75143	1.32336	27.1567	213.98	0.322	84.3375	8.5	0.205667	42.5284	35.1714
196	PI 597950	167	180.25	347.25	30.8903	35.65	16.2744	21.6494	501.451	771.366	636.409	23.7254	27.4467	4.99217	5.21134	118.465	143.032	130.749	19783.7	25781.6	45565.3	0.806299	0.931169	1.73747	40.2967	269.23	0.519333	77.5931	7.3	0.205667	42.5258	33.9429
197	PI 534108	115.75	166.75	282.5	31.357	36.3561	20.6607	20.454	646.754	743.768	695.261	24.8457	28.294	5.00252	5.22072	124.233	147.673	135.953	14380	24624.4	39004.5	0.571573	0.874309	1.44588	27.19	187.537	0.385667	70.5013	8.5	0.209	42.9667	37.4143
198	PI 659694	162.5	213.25	375.75	35.3218	37.0881	16.0625	19.0318	566.452	705.72	636.086	25.7487	27.2676	5.16921	5.29166	133.065	144.292	138.678	21623	30770.2	52393.3	0.813799	1.09595	1.90975	42.1767	304.19	0.533667	79.0319	9.66667	0.225	47.8368	58.9143
199	PI 566819	90	153.75	243.75	32.0757	35.2007	18.4843	20.3305	591.828	715.401	653.614	25.8922	27.1902	5.10324	5.25737	132.112	142.941	137.526	11890	21977.1	33867.2	0.452696	0.789664	1.24236	26.4767	207.613	0.27	98.0617	8.2	0.226667	44.947	39.5571
200	PI 533758	169.25	176.75	346	32.922	34.5696	17.6719	20.7957	581.956	718.051	650.004	25.9515	28.6639	5.16401	5.25815	134.072	150.698	142.385	22691.6	26635.8	49327.5	0.851337	0.932013	1.78335	36.1233	271.023	0.516667	69.9161	7.16667	0.205	41.5558	37.8857
201	PI 533987	170.25	185.5	355.75	32.6535	36.0459	17.7072	19.3215	577.964	698.099	638.032	26.5688	29.753	4.95831	5.16651	131.639	153.708	142.673	22411.5	28512.9	50924.4	0.87011	0.998771	1.86888	35.0933	248.987	0.538333	65.1889	8.46667	0.185	44.3272	52.4571
202	PI 533876	137	143	280	32.376	35.3973	17.0333	19.2277	550.468	680.395	615.432	23.8124	24.9636	4.78447	5.03276	113.881	125.655	119.768	15601.7	17968.7	33570.4	0.665524	0.707535	1.37306	30.92	196.05	0.378	81.7989	5.53333	0.202333	43.8259	37.7571
203	PI 533989	164	190	354	31.218	34.8869	18.4575	19.8831	576.189	693.698	634.943	25.6762	26.5004	4.95277	5.02934	127.21	133.269	130.24	20862.5	25321.1	46183.6	0.824514	0.968549	1.79306	30.7933	233.133	0.458333	67.1855	7.7	0.190667	42.9163	36.9857
204	PI 576333	147	180.5	327.5	34.066	34.4059	15.0441	18.4217	511.43	633.673	572.552	23.2137	26.1204	4.94364	5.04082	114.748	131.622	123.185	16868	23757.8	40625.8	0.702704	0.913137	1.61584	32.1433	207.843	0.413667	77.7035	6.93333	0.212333	41.6566	36.6857
205	PI 659691	130.25	152.75	283	32.1086	37.7541	19.4407	21.5834	623.475	814.798	719.137	26.5164	30.8376	4.99263	5.1627	132.397	159.207	145.802	17244.6	24318.9	41563.5	0.664776	0.837404	1.50218	28.8867	213.833	0.423667	68.1825	8.06667	0.201667	44.3272	34.5714
206	PI 534133	104.5	121.75	226.25	33.4965	35.2421	18.0636	21.0579	605.4	742.144	673.772	25.1533	28.0157	4.94421	5.10996	124.388	143.187	133.788	12998.6	17433	30431.6	0.520066	0.637031	1.1571	29.1333	214.453	0.261	111.622	7.8	0.215	50.1119	36.4714
207	PI 533972	152.75	153	305.75	31.6983	37.5842	18.6399	18.981	590.16	713.31	651.735	26.5947	29.3654	4.99088	5.11577	132.68	150.237	141.458	20266.8	22986.3	43253.1	0.780613	0.819434	1.60005	32.25	235.847	0.445333	72.4177	8.13333	0.205667	43.0045	34.0571
208	PI 564164	123.25	142.5	265.75	33.4057	37.3313	18.4617	19.8057	615.8	739.274	677.537	24.5558	26.773	5.03255	5.15857	123.703	138.112	130.908	15246.4	19681	34927.4	0.605076	0.727981	1.33306	29.9567	204.707	0.335667	89.2453	7.23333	0.189	43.4958	28.6143
209	PI 656011	138.75	172	310.75	30.5544	32.7172	18.5376	19.62	565.503	641.564	603.533	24.2475	25.5274	5.01477	5.12818	121.609	130.9	126.254	16873.2	22514.8	39388.1	0.676853	0.858579	1.53543	32.03	225.3	0.362	88.4807	8.93333	0.24	47.9301	45.1
210	PI 653616	138.5	157.75	296.25	33.3018	35.856	18.1831	20.6433	605.308	740.348	672.828	24.4103	27.543	5.23084	5.34191	127.763	147.121	137.442	17695.2	23208.4	40903.6	0.674646	0.81378	1.48843	23.13	147.04	0.303	76.3366	5.8	0.210333	43.9896	34.7
211	PI 656100	93.75	170.75	264.5	34.7042	35.5951	18.4107	19.4687	637.165	692.564	664.865	24.4796	25.2653	5.1287	5.2252	125.524	132.038	128.781	11767.8	22545.6	34313.4	0.458235	0.846111	1.30435	30.48	203.31	0.345	88.3478	9.16667	0.25	50.7166	44.1286
212	PI 656052	143.5	183.25	326.75	32.3654	38.3412	19.1695	22.2363	621.743	851.577	736.66	25.7082	27.176	5.03425	5.10326	129.598	138.681	134.14	18597.4	25413.3	44010.6	0.720932	0.944375	1.66531	29.2133	183.183	0.438667	66.5957	7.6	0.195	40.9512	34.7286
213	PI 585295	138	181.75	319.75	34.3753	36.1163	19.8994	22.2444	683.263	803.186	743.225	27.3391	28.8615	4.98362	5.06624	136.184	146.211	141.198	18793.4	26573.8	45367.3	0.715127	0.966076	1.6812	32.5933	210.453	0.354333	91.9849	8.13333	0.219	45.0478	33.5571
214	PI 576366	121.5	147.25	268.75	31.501	32.9805	17.4007	19.6787	547.212	649.163	598.187	25.9402	27.5715	4.99641	5.13361	129.594	141.525	135.56	15745.7	20839.5	36585.3	0.613235	0.76378	1.37702	26.03	169.887	0.262333	99.2249	7.33333	0.212333	43.133	27.3857
215	PI 656119	149.75	171.75	321.5	32.069	34.7025	17.6488	21.4179	565.331	742.941	654.136	26.6916	28.6957	4.90439	5.16348	130.905	148.176	139.541	19603.1	25449.3	45052.4	0.76832	0.908276	1.6766	30.8833	202.057	0.433667	71.2145	7.8	0.233333	46.106	45.3714
216	PI 597967	139.25	170.25	309.5	32.2784	33.9711	18.238	21.8447	587.854	741.889	664.872	28.3224	29.3926	5.0793	5.26235	143.856	154.685	149.27	20031.9	26335.1	46367.1	0.733019	0.909082	1.6421	41.7333	290.34	0.489667	85.228	9.96667	0.231667	46.9046	56.4
217	PI 534132	98.75	126.75	225.5	30.5897	33.368	17.188	19.3566	524.391	645.786	585.088	25.5352	27.8062	5.10129	5.21672	130.266	145.066	137.666	12863.7	18387.1	31250.9	0.493342	0.659003	1.15235	27.4233	198.033	0.282	97.2459	9.43333	0.223333	45.6625	39.9714
218	PI 533863	100.25	148	248.25	33.4291	36.915	18.7408	22.1338	625.51	817.107	721.309	25.7045	28.3611	4.96046	5.13823	127.472	145.693	136.582	12779	21562.5	34341.6	0.504048	0.778458	1.28251	29.0133	220.413	0.302333	95.9647	7.23333	0.212333	42.4377	36.3143
219	PI 655992	126.25	159.5	285.75	35.6093	39.4001	16.6729	19.5513	593.616	770.468	682.042	23.8398	25.1449	4.94346	5.19032	117.758	130.54	124.149	14867	20821.1	35688.1	0.611392	0.789156	1.40055	28.0633	212.197	0.321	87.4247	7.33333	0.191667	43.521	24.7143
220	PI 597976	138.75	184.25	323	32.7925	35.0667	16.5781	19.4049	544.909	680.209	612.559	26.9307	27.6715	4.88768	4.97018	131.651	137.543	134.597	18266.5	25342.4	43608.9	0.715392	0.961141	1.67653	27.56	200.747	0.358	76.9832	6.43333	0.191667	44.4683	24.1429
221	PI 656044	115.75	129.5	245.25	34.6683	37.0921	20.1376	23.3614	696.607	866.506	781.556	26.8279	28.6279	5.08446	5.24191	136.591	150.056	143.324	15810.4	19432.3	35242.7	0.593357	0.682726	1.27608	36.3763	276.31	0.380667	95.5595	10.2	0.228333	47.4514	51.0429
222	PI 534079	107	158.25	265.25	31.9486	33.1585	18.1204	19.6067	579.219	650.24	614.73	24.8883	28.3827	4.92562	5.00934	122.684	142.114	132.399	13127.2	22489.6	35616.8	0.530067	0.835085	1.36515	27.9633	211.25	0.274333	101.932	7.26667	0.228333	48.9656	40.9143
223	PI 597964	157	169.5	326.5	33.6831	35.9344	18.092	21.0066	608.26	754.448	681.354	24.072	27.2681	4.7128	5.02783	113.416	137.138	125.277	17806.3	23244.9	41051.2	0.768067	0.876664	1.64473	31.9167	217.913	0.449667	70.9785	7.56667	0.233333	47.9301	40.6429
224	PI 533789	111.75	149.25	261	35.2138	37.2674	20.3308	23.2237	714.484	865.357	789.92	27.7149	31.0623	5.13714	5.22887	142.364	162.439	152.401	15909.1	24244	40153.2	0.58111	0.819946	1.40106	36.06	260.53	0.377333	95.5654	7.33333	0.258333	47.0734	45.9857
225	PI 576347	134.25	173.75	308	33.4609	35.0412	18.4254	20.8615	615.796	730.402	673.099	25.5462	28.6483	4.95081	5.0798	126.477	145.569	136.023	16979.5	25292.5	42272	0.673158	0.920002	1.59316	35.3567	249.36	0.333667	105.964	5.46667	0.205	44.302	40.5286
226	PI 533877	112	145.5	257.5	32.9148	36.1898	19.5566	19.4307	642.145	702.885	672.515	23.9174	27.0183	4.94852	5.13273	118.397	138.718	128.557	13260.4	20183.4	33443.8	0.543511	0.74726	1.29077	28.3033	206.143	0.326667	86.6429	6.7	0.189	42.9919	29.1
227	PI 656030	88.5	144.5	233	33.628	37.0485	17.889	20.0358	600.871	742.178	671.524	23.8879	24.973	4.93903	5.10781	118.011	127.532	122.771	10444	18428.3	28872.3	0.429275	0.713723	1.143	29.3	201.76	0.344	85.1744	5.33333	0.169	40.3213	28.6143
228	PI 534101	135.75	174.5	310.25	32.546	37.0347	17.5137	19.0878	569.517	706.869	638.193	25.1328	26.124	5.02576	5.20475	126.237	135.962	131.099	17136.6	23725.3	40861.9	0.673793	0.879594	1.55339	33.36	203.74	0.348	95.8621	8.16667	0.221667	48.2072	37.9286
229	PI 533839	116	155	271	34.4585	37.6708	16.9848	18.3578	584.236	691.61	637.923	24.5181	27.6637	5.10902	5.24245	125.246	144.971	135.109	14528.5	22470.6	36999.1	0.567714	0.803146	1.37086	25.9067	183.347	0.256	101.198	7.36667	0.187	39.8829	24.6143
230	PI 533970	140	188.25	328.25	31.2674	35.658	17.9759	20.6962	561.24	737.956	649.598	25.6039	26.9701	4.93547	5.16347	126.413	139.245	132.829	17697.8	26212.8	43910.5	0.703145	0.965064	1.66821	36.9003	268.697	0.385667	95.6793	8.83333	0.200667	43.4202	28.2571
231	PI 534092	111.75	168.5	280.25	30.4511	32.4895	17.4163	20.2456	530.125	657.49	593.808	24.7451	30.0795	4.96169	5.15961	122.803	155.189	138.996	13723.2	26149.3	39872.5	0.551398	0.912356	1.46375	26	169.65	0.302767	85.8747	6.56667	0.202333	42.4528	26.3714
232	PI 656103	145	189.75	334.75	34.7284	34.8768	15.6486	18.9461	542.123	660.673	601.398	24.2564	27.097	4.90388	5.21601	118.93	141.343	130.136	17244.9	26819.8	44064.7	0.709149	0.973894	1.68304	33.816	233.623	0.429667	78.7029	6.86667	0.179	41.3946	25.6857
233	PI 595741	168.75	189.25	358	33.2576	36.2976	18.5224	19.4138	615.763	706.577	661.17	25.8629	27.3103	5.09331	5.12904	131.695	140.002	135.848	22223.5	26495.4	48718.8	0.848486	0.976876	1.82536	33.1007	225.14	0.520667	63.5736	5.73333	0.167333	42.8408	28.9857
234	PI 659695	168.5	198.25	366.75	33.9685	34.146	17.9849	20.3749	611.321	691.097	651.209	26.0769	29.0025	5.17495	5.23003	134.941	151.663	143.302	22737.6	30067.2	52804.8	0.84919	1.05225	1.90144	32.4073	239.74	0.524333	61.8067	7.53333	0.225	49.6584	45.2
235	PI 533961	155.5	186.25	341.75	31.9858	34.8931	15.5812	18.8936	497.172	659.217	578.195	25.1362	28.4159	4.75389	5.12833	119.484	145.721	132.603	18579.7	27140.6	45720.3	0.776751	0.980915	1.75767	34.1547	264.487	0.478667	71.3538	7.66667	0.194667	42.5787	32.7429
236	PI 597971	143.75	195	338.75	31.7543	32.9644	17.7623	18.1131	564.364	596.22	580.292	25.9359	29.1145	5.03467	5.11809	130.569	149.025	139.797	18769.3	29059.8	47829.1	0.724851	1.03986	1.76471	23.8753	164.147	0.298333	80.0291	7.86667	0.164	42.6543	33.3286
237	PI 656065	161.5	182	343.5	32.9935	36.2151	17.3079	20.2802	569.95	734.418	652.184	22.969	27.9534	4.99027	5.13364	114.613	143.41	129.011	18510	26100.5	44610.6	0.767141	0.950289	1.71743	39.9677	252.123	0.486667	82.1253	8.23333	0.253333	52.5558	47.7286
238	PI 534088	122.5	176.25	298.75	34.7541	35.1288	17.2569	20.467	598.415	718.865	658.64	25.0402	25.9934	5.08385	5.1852	127.312	134.797	131.054	15595.7	23758	39353.7	0.606298	0.88668	1.49298	34.175	249.513	0.431333	79.2311	7.66667	0.23	48.953	40.2714
239	PI 656062	128.75	194.25	323	32.7598	38.3252	19.7343	21.2942	645.564	816.175	730.869	27.5205	29.5978	5.24069	5.27642	144.356	156.149	150.252	18585.8	30331.9	48917.8	0.665851	1.04039	1.70624	36.2343	250.45	0.529333	68.4528	8	0.218333	48.9126	44.8
240	PI 656077	162.25	186.25	348.5	33.1372	35.861	17.7769	20.7632	589.443	743.337	666.39	26.625	27.7028	4.90182	5.10566	130.481	141.422	135.952	21170.5	26339.9	47510.4	0.831368	0.968994	1.80036	32.2723	208.97	0.464333	69.5025	6.5	0.195	41.9867	32.1
241	PI 656008	140.5	209.25	349.75	33.2654	35.2184	16.2537	20.2606	539.176	713.458	626.317	25.1127	28.1753	5.20462	5.21386	130.691	146.893	138.792	18362.1	30737.3	49099.3	0.69436	1.09514	1.7895	41.5673	283.907	0.575	72.291	10.6	0.225	48.4919	60.8714
242	PI 656053	143.5	188.75	332.25	30.9	35.3912	17.8527	19.5327	549.909	691.414	620.662	24.8939	27.3729	5.06763	5.16429	126.115	141.397	133.756	18097.5	26688.7	44786.2	0.708286	0.974981	1.68327	37.7897	263.953	0.47	80.4035	8.56667	0.243333	46.0027	46.4429
243	PI 656120	153.75	191.75	345.5	34.9923	38.5961	17.8083	20.4647	622.946	789.402	706.174	26.0103	29.1512	5.09053	5.17301	132.401	150.836	141.618	20356.6	28922.8	49279.4	0.775396	1.02193	1.79733	35.3217	227.377	0.522333	67.6228	8.23333	0.225	44.7304	45.8571
244	PI 655988	96	124.75	220.75	34.5814	35.5625	17.7039	19.5959	611.517	696.795	654.156	25.4064	26.5696	4.90191	5.16322	124.529	137.189	130.859	11954.8	17114.3	29069.1	0.480548	0.634812	1.11536	26.2277	204.733	0.198667	132.018	7.73333	0.241667	51.9763	46.6857
245	PI 656056	99.25	115.75	215	30.2261	33.7032	17.9665	19.5711	542.702	659.643	601.173	25.3076	28.3222	4.9115	5.03999	124.293	142.734	133.514	12336.1	16521.5	28857.6	0.495755	0.609851	1.10561	27.959	210.303	0.235333	118.806	8.93333	0.238333	47.8797	39.6571
246	PI 533841	145.5	179.5	325	32.6115	34.3653	17.8862	21.4492	583.847	737.942	660.894	26.8104	29.0116	4.9263	5.13468	132.114	148.953	140.533	19222.5	26737.1	45959.6	0.747915	0.955059	1.70297	30.1593	189.08	0.443333	68.0286	7.13333	0.201667	42.6669	32.9571
247	PI 656035	113.75	145	258.75	35.2491	38.3038	20.9995	22.7232	739.277	869.823	804.55	26.0705	26.1493	5.21282	5.21552	135.797	136.37	136.084	15446.9	19773.7	35220.6	0.572475	0.731049	1.30352	33.5477	220.173	0.394667	85.0025	8.13333	0.195667	41.7448	26.8714
248	PI 656114	149.5	172	321.5	34.5033	37.3752	18.0887	20.8296	623.986	777.194	700.59	25.2391	27.6553	4.96406	5.09303	125.315	140.849	133.082	18734.6	24226	42960.7	0.744956	0.894411	1.63937	29.6593	172.45	0.492	60.2832	8.96667	0.231667	50.3487	43.2
249	PI 533794	141.25	182.5	323.75	32.8191	35.5954	17.77	22.5186	583.231	803.912	693.571	24.809	27.9968	5.12267	5.2109	127.242	145.859	136.55	17972.9	26619.3	44592.2	0.695624	0.952113	1.64774	33.1117	239.7	0.525667	62.9899	9.16667	0.204	44.1761	36.2143
250	PI 576339	143.25	185.25	328.5	31.9923	33.2349	18.251	20.9724	583.855	698.689	641.272	25.6803	28.0889	5.00686	5.01673	128.51	140.907	134.709	18409	26103.1	44512.1	0.719056	0.972523	1.69158	27.9157	215.77	0.4	69.7892	7.13333	0.155333	43.6722	26.7
251	PI 533938	125.25	171.5	296.75	34.2443	39.4553	19.0668	22.4656	651.812	886.085	768.948	25.212	26.2974	4.943	5.19382	124.559	136.548	130.554	15601	23418	39019	0.623853	0.867472	1.49133	34.3633	246.053	0.400667	85.7654	7.7	0.233333	52.3895	48.6286
252	PI 576425	157.5	167.5	325	35.172	39.7084	15.5266	18.6058	545.525	738.848	642.187	23.984	25.407	4.83646	5.1641	115.981	131.217	123.599	18267	21978.9	40245.9	0.767101	0.833508	1.60061	37.5077	268.087	0.485667	77.2292	6.9	0.276667	49.5627	58.8571
253	PI 659696	138.5	168.5	307	31.8307	36.8014	15.8043	19.5012	502.313	717.637	609.975	25.1396	26.9651	4.86017	4.98017	122.165	134.28	128.223	16919.9	22626.3	39546.1	0.690261	0.867424	1.55769	28.407	218.67	0.389	73.0257	8.16667	0.226667	44.0753	41.2714
254	PI 533842	115.25	151.75	267	31.4911	36.6774	18.8756	20.9934	593.885	769.913	681.899	26.7642	27.808	4.98853	5.13563	133.489	142.78	138.134	15384.6	21666.9	37051.5	0.590937	0.790412	1.38135	32.7343	215.04	0.356667	91.7785	10.4333	0.276667	51.5707	49.6571
255	PI 533822	151.25	170.75	322	34.822	38.5878	18.9084	21.5749	657.374	832.596	744.985	25.5477	26.7365	5.18761	5.21004	132.377	139.267	135.822	20022	23779.9	43801.9	0.75383	0.870541	1.62437	34.826	256.18	0.499	69.7916	8.13333	0.215	44.0148	36.3714
256	PI 656101	131.25	183.5	314.75	35.1088	38.0603	19.076	21.8294	668.845	830.599	749.722	23.081	24.7274	5.06742	5.20454	117.041	128.698	122.869	15361.6	23616.1	38977.7	0.624097	0.899937	1.52403	33.1287	217.94	0.419333	79.0032	5.73333	0.181	43.4857	28.9429
257	PI 656014	108.5	134.25	242.75	36.5213	38.6726	20.6041	21.3959	751.78	828.343	790.062	25.2018	27.0294	4.79466	5.23818	120.811	141.573	131.192	13108	19006.2	32114.1	0.542179	0.687776	1.22996	28.938	203.193	0.371	78	7.93333	0.191333	40.538	32.8
258	PI 576345	129.25	147	276.25	32.233	36.5574	18.8974	21.6893	607.877	792.62	700.249	24.5089	28.522	4.97238	5.03377	121.865	143.55	132.708	15751.1	21101.9	36853	0.634472	0.777298	1.41177	31.7147	204.467	0.450667	70.3728	7.6	0.201333	43.3447	31.6429
259	PI 656037	112.25	182.75	295	33.3116	35.2256	19.0413	22.8239	634.041	803.723	718.882	27.9684	28.2194	5.0103	5.03386	140.07	142.016	141.043	15722.9	25953.4	41676.2	0.587998	0.961145	1.54914	35.1747	266.347	0.399333	88.0835	7.66667	0.192333	44.4028	35.6571
260	PI 656027	112.5	134.75	247.25	35.2474	36.5136	16.4813	18.9466	579.488	692.057	635.772	27.0963	29.0349	5.11489	5.14848	138.585	149.496	144.04	15590.8	20144.6	35735.4	0.578749	0.717069	1.29582	32.5063	219.877	0.354333	91.7394	8.83333	0.216667	43.2061	39.3
261	PI 656117	128.25	184.25	312.5	34.7559	35.3652	18.7409	19.999	650.558	707.499	679.028	26.9229	28.04	5.02171	5.18655	135.233	145.429	140.331	17343.6	26795.3	44138.9	0.659186	0.962631	1.62182	37.549	247.16	0.421	89.19	8.1	0.216667	46.5444	48.2429
262	PI 533878	125.25	166.5	291.75	32.9187	36.5038	18.7016	21.7768	614.551	794.749	704.65	25.1557	26.3311	5.00128	5.15197	125.773	135.665	130.719	15753.1	22588.2	38341.3	0.6224	0.843689	1.46609	32.5003	265.517	0.384333	84.5629	8.86667	0.221333	45.3854	31.4143
263	PI 656098	110.25	150.25	260.5	36.0516	37.4418	20.0584	20.9591	722.964	784.243	753.604	23.538	23.5695	5.1822	5.21995	122.028	123.061	122.544	13453.6	18489.9	31943.5	0.527912	0.719223	1.24714	32.809	240.14	0.377	87.0265	6.23333	0.24	47.7436	47.6143
264	PI 655971	115.25	167	282.25	31.9515	36.0649	19.1432	20.7449	612.487	747.523	680.005	26.7412	28.4014	5.14032	5.30574	137.428	150.685	144.057	15838.6	25164.4	41003	0.588605	0.875602	1.46421	28.5573	197.657	0.415667	68.7025	5.83333	0.184	43.0675	35.9571
265	PI 656113	96.25	158.25	254.5	32.8605	38.2087	18.1733	20.0982	597.099	768.052	682.576	24.268	28.9091	5.13722	5.15175	124.632	148.799	136.716	11995.8	23547.5	35543.3	0.468298	0.839826	1.30812	34.1343	242.963	0.314667	108.478	7.36667	0.235	50.0867	41.1429
266	PI 656121	131	158.75	289.75	30.7239	35.2879	18.0125	21.8103	552.291	769.657	660.974	26.2921	25.9648	5.01831	5.07564	131.944	131.785	131.865	17284.7	20920.9	38205.6	0.665361	0.800196	1.46556	32.2313	266.767	0.332667	96.8878	7	0.238333	46.242	46.1286
267	PI 533761	114.25	132.5	246.75	31.5493	36.7956	20.7165	23.074	651.572	848.508	750.04	28.1299	30.2834	4.88364	4.98576	137.354	150.991	144.173	15692.7	20006.3	35699	0.601997	0.722799	1.3248	31.2367	206.937	0.384667	81.2045	7	0.196667	43.2464	52.9857
268	PI 656034	132.75	166	298.75	34.0956	36.3253	18.1751	22.123	617.938	803.587	710.762	25.8957	26.9053	5.04559	5.05806	130.729	136.082	133.405	17354.3	22589.6	39943.9	0.6689	0.852095	1.521	32.0337	263.983	0.403	79.488	9.66667	0.236667	47.401	44.7857
269	PI 576375	138.5	159.5	298	31.0328	34.9393	17.4654	20.3383	540.882	709.963	625.423	25.9729	27.2584	4.82738	5.19578	125.385	141.712	133.548	17365.8	22603	39968.8	0.702175	0.821692	1.52387	31.2893	190.62	0.375667	83.2902	7.96667	0.246667	49.4442	48.1857
270	PI 597980	119.25	152.5	271.75	31.3953	35.3694	17.6061	19.6091	551.346	693.29	622.318	26.1361	27.3621	5.04512	5.18991	131.812	141.992	136.902	15718.6	21653.8	37372.5	0.603395	0.786963	1.39036	28.6513	206.043	0.303333	94.4549	7	0.225	47.5269	46.4714
271	PI 576391	87	124.25	211.25	34.5225	37.6652	19.3473	22.5458	667.18	849.099	758.139	27.747	28.8494	5.10431	5.21683	141.538	150.51	146.024	12313.8	18700.8	31014.6	0.45289	0.658005	1.11089	31.3877	214.103	0.335667	93.5084	8.76667	0.233333	53.7147	38.3286
272	PI 656082	137	172.75	309.75	31.0355	35.8742	21.0343	22.738	651.847	815.586	733.717	26.8134	30.0666	4.8868	5.31442	131.068	159.799	145.434	17956.3	27605.4	45561.6	0.70488	0.931784	1.63666	38.9087	272.443	0.419667	92.7133	9.46667	0.256667	52.6062	40.6714
273	PI 597966	127.75	189.25	317	31.8977	34.4729	17.9825	21.0068	573.358	724.261	648.809	26.2578	26.6104	5.13855	5.1379	134.938	136.72	135.829	17238.4	25874.3	43112.7	0.646645	0.964326	1.61097	31.3343	230.823	0.466	67.2411	8.73333	0.218333	42.7904	40.0286
274	PI 533838	126	142.5	268.5	30.9356	34.8102	17.2419	19.753	533.396	687.683	610.54	24.7473	27.2088	4.88238	5.03845	120.833	137.092	128.962	15225	19535.6	34760.5	0.622801	0.735936	1.35874	30.772	212.223	0.260333	118.202	6.6	0.223333	47.6529	46.2571
275	PI 656033	127.75	149	276.75	31.5272	35.8033	17.4814	19.7397	551.094	706.713	628.904	24.6059	28.1242	5.10645	5.17749	125.716	145.603	135.659	16060.2	21694.9	37755.1	0.626585	0.77978	1.40636	37.341	259.473	0.315	118.543	8.06667	0.275	49.7718	53.1571
276	PI 533785	120	171.5	291.5	34.4819	35.5785	18.7051	21.6318	644.749	769.683	707.216	25.5594	26.1359	5.18046	5.1889	132.414	135.607	134.01	15889.7	23256.5	39146.2	0.598677	0.864986	1.46366	30.933	202.88	0.464	66.6659	7.46667	0.211667	42.0597	40.9
277	PI 533856	119.75	159.25	279	31.5743	35.6863	17.3597	19.3696	548.215	691.399	619.807	25.2485	27.8059	5.01107	5.13181	126.521	142.785	134.653	15150.9	22738.5	37889.4	0.596119	0.829874	1.42599	31.1737	203.337	0.276667	112.676	8.86667	0.3	52.9664	52.6143
278	PI 656112	124.25	145.5	269.75	31.3023	36.041	19.1371	21.9275	597.165	789.914	693.54	22.7943	26.3032	5.08077	5.23996	115.819	137.828	126.824	14390.6	20054	34444.6	0.586767	0.735331	1.3221	29.7233	216.653	0.418333	71.0518	7.8	0.222	49.3561	33.7286
279	PI 656090	109.25	136.25	245.5	34.8006	36.7494	18.1013	22.8167	629.062	838.742	733.902	26.6673	30.0093	5.10454	5.11724	135.999	153.49	144.745	14857.9	20913	35770.9	0.557461	0.737451	1.29491	32.332	244.237	0.347333	93.0864	6.66667	0.206667	43.7226	45.2286
280	PI 576418	101.5	171.25	272.75	34.7491	35.0883	19.6006	22.4189	679.521	786.282	732.901	25.1933	26.4001	4.82248	5.13388	121.492	135.563	128.527	12331.4	23215.2	35546.6	0.50685	0.869328	1.37618	28.0537	223.02	0.358333	78.2893	7.3	0.209	42.0345	36.1286
281	PI 656039	143	198.25	341.25	35.4386	38.1995	19.1822	20.589	678.137	786.367	732.252	24.955	28.7277	4.9132	5.21353	122.624	149.778	136.201	17535.3	29693.5	47228.8	0.709325	1.04776	1.75708	36.4403	258.877	0.450333	80.9186	8.83333	0.213333	43.1179	30.0571
282	PI 655987	102.5	168.5	271	34.4724	37.6122	17.6507	21.3704	609.46	804.09	706.775	25.3666	27.7743	5.14226	5.18998	130.489	144.14	137.315	13375.2	24287.7	37662.8	0.509981	0.876075	1.38606	33.692	204.447	0.292333	115.252	7.03333	0.241667	51.0945	36.8429
283	PI 534075	136.75	174.25	311	31.7126	35.2318	15.0741	17.8882	477.4	630.469	553.934	23.3278	26.5053	4.77266	5.08971	111.365	134.9	123.133	15229.2	23506.3	38735.5	0.657912	0.887126	1.54504	29.5137	203.173	0.369	79.9828	7.3	0.202	43.8889	30.7429
284	PI 552856	109.25	152.5	261.75	33.4649	36.9153	18.5043	22.6225	618.893	834.929	726.911	26.8741	29.9209	5.05268	5.09886	135.819	152.562	144.191	14838.3	23265.7	38103.9	0.560618	0.82474	1.38536	32.4443	232.913	0.344667	94.1325	7.66667	0.256667	51.1197	49.0857
285	PI 595745	140.75	174.5	315.25	31.8151	36.3606	15.396	18.5981	489.13	676.198	582.664	25.2524	28.4116	4.89349	5.05076	123.556	143.486	133.521	17390.5	25038.4	42428.9	0.702531	0.920592	1.62312	32.6877	218.313	0.387667	84.319	6.6	0.179	41.3543	29.5714
286	PI 552861	121.5	158	279.5	32.439	36.5938	18.1423	20.4126	588.72	747.431	668.076	25.1166	26.1356	4.92471	5.08291	123.611	132.844	128.227	15018.7	20989.4	36008.1	0.604234	0.798903	1.40314	30.6083	216.457	0.275667	111.034	7.33333	0.186667	43.846	47.6429
287	PI 534128	124.5	150	274.5	31.8991	35.1122	18.0005	18.9983	574.778	666.719	620.748	25.902	28.431	4.95556	5.03889	128.363	143.268	135.815	15981.2	21490.1	37471.3	0.628539	0.791884	1.42042	32.374	254.957	0.264667	122.32	7.2	0.261667	53.4754	47.8286
288	PI 533831	170.25	190.75	361	34.4385	34.6808	17.1083	19.4665	588.41	675.487	631.949	25.6929	26.6747	5.01068	5.11983	128.722	136.571	132.647	21914.9	26051	47965.9	0.854891	0.973564	1.82845	39.2017	266.973	0.503667	77.8326	10.1333	0.283333	51.1524	53.0714
289	PI 595699	165.75	168.25	334	30.0201	31.8063	18.3728	21.3452	550.83	679.556	615.193	24.0497	25.3161	4.80507	5.00952	115.579	126.848	121.214	19157.3	21342.2	40499.4	0.809067	0.838794	1.64786	31.5797	225.157	0.441	71.6092	9.33333	0.283333	52.135	51.6143
290	PI 656083	169.25	189.75	359	33.423	37.9845	20.3154	20.4123	676.48	775.26	725.87	25.0109	28.6192	4.9075	5.1851	122.726	148.298	135.512	20771.4	28139.6	48911	0.840476	1.00127	1.84175	40.1677	274.047	0.484	82.991	8.33333	0.236667	45.7633	43.0143
291	PI 533985	154.75	184	338.75	29.7211	37.995	20.606	21.6326	611.416	821.736	716.576	24.9612	28.1661	5.13387	5.15287	128.109	145.155	136.632	19824.9	26708.5	46533.4	0.763666	0.964319	1.72799	43.681	305.69	0.578667	75.4856	9.63333	0.236667	48.6431	47.6714
292	PI 656097	168.75	180	348.75	33.2118	35.5343	19.1018	22.161	633.483	787.802	710.642	25.0955	28.2779	4.73712	5.06014	118.858	143.093	130.976	20057.3	25756.8	45814.1	0.842517	0.947222	1.78974	39.1153	253.657	0.456333	85.7166	9.6	0.243333	50.1749	45.5143
293	PI 576348	147	169.75	316.75	34.4702	37.3685	16.4405	17.7104	564.293	661.609	612.951	22.7923	25.9093	4.9664	5.23133	113.187	135.569	124.378	16638.5	23012.8	39651.3	0.69595	0.851702	1.54765	34.78	266.02	0.375	92.7467	6	0.190333	42.9919	25.6857
294	PI 533766	135.5	186.75	322.25	31.1494	33.9028	16.9356	18.9058	526.334	640.809	583.571	24.4676	27.3207	5.02787	5.16134	123.047	141.017	132.032	16672.9	26334.9	43007.8	0.66383	0.963696	1.62753	34.5243	269.313	0.449333	76.8346	6.7	0.213333	42.8408	31.7857
295	PI 533979	140	185.5	325.5	31.1172	32.462	19.3355	20.3434	601.146	660.143	630.644	27.4477	28.5818	5.01283	5.2508	137.58	150.041	143.811	19261.2	27832.6	47093.8	0.726588	0.976873	1.70346	36.043	236.44	0.399	90.3333	6.9	0.215667	43.7478	33.5714
296	PI 576380	153.25	189.25	342.5	34.8873	35.8751	18.4995	20.701	643.906	742.091	692.998	25.2995	27.6042	4.93943	5.03058	124.988	138.864	131.926	19154.4	26280.1	45434.5	0.764969	0.98462	1.74959	38.6323	259.627	0.498	77.575	8.7	0.236667	48.9454	49.7
297	PI 534099	167	191	358	34.547	38.3275	18.2989	20.7529	632.766	795.126	713.946	26.0879	28.7394	5.15735	5.23272	134.557	150.392	142.475	22471.1	28724.8	51195.9	0.842215	1.00919	1.8514	38.0217	255.34	0.547	69.5094	6.66667	0.23	48.5095	44.5429
298	PI 533824	171.5	197.5	369	33.1813	37.3647	17.8799	18.7083	592.199	698.809	645.504	26.7808	27.907	5.00372	5.18659	133.965	144.743	139.354	22975.1	28586.7	51561.8	0.879282	1.02942	1.9087	36.0057	253.083	0.486333	74.035	9.7	0.243333	46.8341	45.0286
299	PI 534157	154.5	171.75	326.25	30.9743	36.9549	22.5685	21.9288	698.204	809.662	753.933	27.5943	30.316	5.24471	5.26727	144.722	159.717	152.219	22359.5	27431.4	49790.9	0.79965	0.931344	1.73099	43.2397	299.837	0.593333	72.8758	9.63333	0.213333	44.302	50.9714
300	PI 576130	112.25	134.25	246.5	33.6836	36.3785	19.7449	23.3621	662.844	849.579	756.211	26.4149	29.3504	5.18908	5.20167	137.044	152.691	144.868	15383.2	20498.8	35882	0.56913	0.717399	1.28653	35.0493	220.757	0.356	98.4532	7.6	0.231667	47.5017	44.7857
301	PI 533937	113.75	144.5	258.25	32.1458	35.2602	17.4478	19.5706	560.445	689.862	625.153	24.3395	26.3964	4.84652	5.13277	117.986	135.497	126.741	13420.9	19579.3	33000.2	0.558082	0.733455	1.29154	29.876	204.367	0.282667	105.693	7.46667	0.216667	44.0224	40.6429
302	PI 595718	110.5	153.5	264	30.608	35.2477	17.2481	19.6759	528.026	693.984	611.005	25.5598	28.0216	4.93442	5.21175	126.091	146.054	136.072	13933	22419.3	36352.3	0.554348	0.801272	1.35562	29.3023	207.413	0.261333	112.126	6.76667	0.225	47.8948	40.6286
303	PI 598070	108	125.25	233.25	31.5405	35.5859	17.1337	20.52	539.931	729.797	634.864	24.3391	27.1716	4.97713	5.16173	121.146	140.247	130.697	13083.8	17566	30649.7	0.528282	0.644537	1.17282	28.471	206.867	0.258333	110.21	5.7	0.187	43.2086	31.7571
304	PI 561071	125	165.25	290.25	33.0062	36.7805	21.5444	21.6607	710.173	796.549	753.361	29.3017	31.423	4.82748	5.04028	141.393	158.393	149.893	17674.1	26174.5	43848.6	0.672964	0.917133	1.5901	33.4003	222.29	0.400333	83.4313	9.2	0.23	49.1293	31.2571
305	PI 534009	175.25	180	355.25	31.3528	35.6362	17.7106	20.8391	554.54	742.903	648.722	24.9927	27.5147	4.89871	5.18079	122.492	142.586	132.539	21466.7	25665.4	47132.1	0.870392	0.931833	1.80222	42.046	291.053	0.461667	91.0744	9.03333	0.278333	53.7651	52.7429
306	PI 534138	146.5	179.5	326	32.1838	34.0776	15.9314	19.2487	512.224	656.104	584.164	21.8676	25.1301	4.92652	5.16077	107.743	129.707	118.725	15784.4	23282.4	39066.8	0.680042	0.888423	1.56847	35.3737	220.503	0.398333	88.8042	6.13333	0.179	43.521	28.9429
307	PI 656081	101.75	138.5	240.25	28.655	35.42	17.3894	17.9231	498.008	635.238	566.623	25.9032	27.7937	4.98529	5.17921	129.128	143.96	136.544	13138.7	19938.4	33077.1	0.513328	0.720577	1.23391	25.637	176.097	0.276667	92.6639	6.56667	0.212	44.6447	32.5
308	PI 655994	134	157.25	291.25	34.7211	36.5875	18.2396	19.2555	632.511	704.333	668.422	24.8796	28.1523	5.1115	5.31375	127.181	149.627	138.404	17042.3	23528.8	40571	0.660655	0.820804	1.48146	33.9057	223.413	0.407	83.3063	6.5	0.163667	43.4454	26.3286
309	PI 576337	107	145.75	252.75	33.2055	35.7302	17.6476	18.0448	585.119	644.803	614.961	25.2344	28.0482	4.93626	5.11284	124.595	143.365	133.98	13331.7	20895.5	34227.1	0.533474	0.762814	1.29629	28.4573	198.417	0.326333	87.2033	5.86667	0.174333	42.9919	29.7429
310	PI 656084	134.5	165.75	300.25	31.3518	39.681	20.8147	21.9499	653.422	871.217	762.319	24.553	27.6764	4.93767	5.24942	121.223	145.342	133.282	16304.4	24090.4	40394.8	0.66133	0.85923	1.52056	29.22	184.643	0.365	80.0548	7.56667	0.202	41.3946	30.2429
311	PI 533792	93.75	148	241.75	35.2657	36.3176	20.6606	23.6868	728.386	860.248	794.317	29.1346	30.5881	5.15591	5.20295	150.14	159.131	154.636	14075.7	23551.3	37627	0.499514	0.807256	1.30677	33.247	239.133	0.384667	86.4307	9.06667	0.226667	48.0963	43.1571
312	PI 656042	115.25	185	300.25	33.9253	32.0175	20.93	20.7676	711.225	664.8	688.013	27.04	28.1028	5.16394	5.1876	139.59	145.799	142.695	16087.7	26972.9	43060.6	0.591528	0.967658	1.55919	36.178	245.187	0.375333	96.389	8.16667	0.258333	46.494	42.5714
313	PI 533996	144.25	190.25	334.5	31.6667	33.3738	18.2827	21.0921	577.775	704.236	641.006	25.047	26.559	5.06455	5.18555	126.837	137.779	132.308	18296.2	26212.4	44508.6	0.714291	0.967598	1.68189	35.5777	227.777	0.446333	79.711	6.9	0.206667	43.2439	38.0571
314	PI 534105	140.75	173.5	314.25	31.9302	34.1546	20.268	21.538	646.029	735.658	690.844	24.9614	27.1761	4.84176	5.1391	120.81	139.628	130.219	17004	24225.4	41229.5	0.699182	0.893293	1.59248	29.7287	203.893	0.395333	75.199	7.1	0.21	39.5151	38.1857
315	PI 656089	154.5	180.75	335.25	32.2907	37.1625	19.4988	21.2034	628.039	788.064	708.051	25.192	28.2507	4.95049	5.1811	124.685	146.378	135.531	19263.8	26457.8	45721.6	0.769219	0.948041	1.71726	34.5853	245.507	0.430333	80.3687	7.53333	0.27	52.5155	55.4857
316	PI 656102	105.5	154	259.5	31.2689	34.9144	16.9269	18.2257	528.658	636.571	582.615	25.1789	26.9811	5.09641	5.13545	128.292	138.6	133.446	13534.8	21344.3	34879.1	0.523366	0.790317	1.31368	28.6087	204.663	0.32	89.4021	8.4	0.2	41.707	54.6429
317	PI 655999	103.5	153	256.5	33.6682	35.4562	17.6254	20.7782	593.77	737.218	665.494	25.4128	27.1136	5.11897	5.27809	130.067	143.114	136.591	13461.9	21896.5	35358.4	0.515572	0.784354	1.29993	34.223	245.093	0.298333	114.714	5.33333	0.201667	41.2006	47.8857
318	PI 533939	115	168	283	34.0443	34.1491	17.8992	20.4818	609.317	699.265	654.291	23.8726	28.121	5.014	5.08151	119.706	142.819	131.262	13766.2	23993.5	37759.7	0.556641	0.88093	1.43757	39.3687	271.16	0.392333	100.345	9	0.291667	54.3295	55.2857
319	PI 656048	132.25	182.5	314.75	32.2335	37.3705	19.754	22.9024	636.003	855.884	745.943	26.1344	27.1859	4.88678	4.93557	127.684	134.148	130.916	16886.2	24482	41368.3	0.671601	0.944217	1.61582	34.4837	239.727	0.355333	97.046	8.2	0.199667	43.7629	32.5429
320	PI 534070	105.75	166.25	272	31.7331	36.256	20.316	21.3497	642.072	774.618	708.345	27.5618	30.9368	5.06947	5.19164	139.815	160.64	150.228	14785.4	26706.5	41491.9	0.549456	0.912328	1.46178	28.807	192.377	0.406333	70.895	7.03333	0.186667	42.1101	30.7
321	PI 656016	128.25	170.75	299	35.9882	37.694	19.7404	22.5215	709.852	848.974	779.413	24.2188	28.12	4.91208	5.18196	118.94	145.735	132.337	15254	24884.2	40138.2	0.626617	0.893529	1.52015	28.3947	226.78	0.400333	70.9276	7.53333	0.189	42.6543	34.0429
322	PI 576434	170.75	195.25	366	30.8383	34.1968	17.8016	20.6892	547.989	707.35	627.669	26.4341	27.5479	5.08065	5.25169	134.254	144.673	139.463	22923.8	28247.4	51171.2	0.868177	1.00955	1.87773	41.7017	289.507	0.523	79.7355	10.5667	0.291667	52.6137	54.0714
323	PI 534145	114.5	158.25	272.75	33.1786	38.4855	20.7919	21.4415	689.709	824.068	756.888	25.9953	27.0658	5.02947	5.12517	130.666	138.713	134.689	14961.3	21951.3	36912.6	0.577941	0.813471	1.39141	31.8567	233.777	0.467	68.2156	5.83333	0.167333	41.1779	28.3714
324	PI 656087	159.25	176	335.25	31.3342	35.9947	15.9059	19.8241	497.38	714.056	605.718	25.4839	27.6757	4.88131	5.11937	124.377	141.653	133.015	19807.1	24930.9	44738	0.798718	0.914893	1.71361	36.995	250.553	0.45	82.2111	8.7	0.25	47.4262	43.4286
325	PI 534123	138.25	156.5	294.75	33.2683	36.1734	17.9807	20.9663	598.135	757.904	678.019	26.667	29.8747	5.19314	5.24455	138.457	156.708	147.583	19141.7	24524.9	43666.5	0.704216	0.842895	1.54711	29.2783	207.797	0.401667	72.8921	6.96667	0.218333	47.2145	41.5571
326	PI 576396	152.25	156.5	308.75	29.2697	37.3379	17.1856	19.9523	502.476	744.899	623.688	23.9487	29.2294	5.00568	5.11363	119.923	149.474	134.698	18258.2	23392.7	41650.9	0.738365	0.836266	1.57463	33.827	232.167	0.482333	70.132	7.66667	0.22	46.6955	48.4714
327	PI 655985	172.25	193.5	365.75	32.1954	36.6068	17.1922	21.4418	552.483	785.022	668.753	23.7764	27.213	5.06818	5.22755	120.535	142.263	131.399	20762.2	27527.9	48290.1	0.831113	0.994995	1.82611	40.192	255.897	0.546333	73.5668	8.93333	0.3	53.4451	52.4
328	PI 533833	145	183.75	328.75	32.7635	33.2156	18.1636	21.0494	595.124	699.332	647.228	25.9902	27.5793	5.07238	5.09748	131.927	140.556	136.241	19129.4	25827.1	44956.5	0.731572	0.954	1.68557	30.6667	208.2	0.439	69.8557	8.43333	0.225	46.5947	44.3
329	PI 656069	139.25	165.75	305	31.3697	35.4027	20.804	22.2136	650.737	786.375	718.556	26.0317	30.4044	4.93833	5.22195	128.582	158.76	143.671	17905.1	26314.5	44219.6	0.705105	0.900968	1.60607	39.3757	275.05	0.458667	85.8481	9.86667	0.213333	44.7807	54.0286
330	PI 533800	153.5	185.5	339	32.1387	36.2066	20.0219	19.901	641.84	720.136	680.988	25.2341	26.2782	5.01368	5.18526	126.523	136.25	131.387	19421.3	25274.4	44695.7	0.76389	0.938224	1.70211	35.1827	226.553	0.425333	82.7179	8.73333	0.233333	47.5773	44.9286
331	PI 656025	155.75	174	329.75	31.0902	35.0152	20.1742	20.7464	626.396	726.243	676.319	24.5156	27.7686	4.91551	5.21937	120.519	144.92	132.719	18770.8	25216	43986.8	0.765689	0.903924	1.66961	32.433	260.25	0.407333	79.6227	7.86667	0.253333	46.6703	44.2857
332	PI 533852	124.25	121.5	245.75	29.9539	32.6959	16.3415	21.7257	488.638	709.68	599.159	26.1644	29.1548	4.91052	5.18089	128.408	151.045	139.726	15954.7	18352	34306.6	0.630896	0.647369	1.27827	23.7767	188.723	0.239333	99.3454	7.8	0.203333	41.4047	40.7571
333	PI 656041	116.25	161	277.25	34.7678	36.5708	20.3967	22.2614	707.893	814.172	761.032	25.9947	28.7675	5.18891	5.22235	134.846	150.288	142.567	15675.9	24196.3	39872.2	0.584677	0.851435	1.43611	36.7387	252.877	0.373	98.4951	8.9	0.233333	46.0909	44.6429
334	PI 613536	133.5	181.75	315.25	34.2872	34.5007	19.7604	20.8831	675.798	720.276	698.037	26.0541	26.3036	4.96499	4.99004	129.258	131.186	130.222	17256	23843	41099	0.675535	0.923667	1.5992	32.3143	250.737	0.448	72.1302	8.8	0.23	47.0986	44.1
335	PI 656000	165.5	196	361.5	32.2357	33.0075	17.0504	19.9092	548.35	657.219	602.785	22.5967	24.6584	4.75893	5.04462	107.515	124.336	115.925	17793.7	24369.8	42163.5	0.783704	0.963266	1.74697	30.6197	184.787	0.416333	73.546	7.03333	0.188	40.9764	31.6286
336	PI 533986	111.5	171.5	283	29.0623	34.1251	19.6085	22.4067	568.462	765.138	666.8	24.2318	25.6668	4.91676	5.10365	119.091	130.975	125.033	13278.6	22462.2	35740.8	0.544807	0.858876	1.40368	29.0837	226.97	0.302333	96.1974	8.13333	0.258333	47.6176	45.0714
337	PI 656055	93.5	162.75	256.25	32.9726	37.0452	17.9204	20.4838	590.745	758.618	674.681	25.5969	28.2884	5.00841	5.02349	128.198	142.129	135.163	11986.5	23131.4	35117.9	0.468673	0.857386	1.32606	31.4467	202.283	0.313667	100.255	8.4	0.221667	46.5947	44.2571
338	PI 576340	118	188.25	306.25	34.1835	34.3615	21.292	22.4992	725.951	772.95	749.45	26.3814	28.6814	4.90798	5.08644	129.446	145.873	137.66	15274.7	27460.5	42735.2	0.601769	0.997015	1.59878	36.641	252.307	0.462333	79.2523	7.76667	0.212333	43.9745	35.9429
339	PI 597968	126	165.75	291.75	29.354	33.0025	17.6093	20.8451	516.216	687.685	601.95	24.7809	27.9158	4.96643	5.08894	123.127	142.052	132.589	15513.9	23545.1	39059.1	0.622166	0.866013	1.48818	29.6167	199.857	0.296	100.056	7.16667	0.205	43.1935	40.3286
340	PI 642793	103	143	246	35.7226	37.3381	21.2105	23.6007	756.828	881.148	818.988	27.9977	29.7958	5.11418	5.26159	143.281	156.762	150.021	14757.9	22416.9	37174.8	0.538827	0.768754	1.30758	34.103	218.72	0.363	93.9477	7.26667	0.199	42.9567	34.0857
341	PI 653617	118	163.25	281.25	32.5207	36.6058	17.4578	20.3072	567.025	743.113	655.069	24.0683	27.005	4.79745	4.99452	115.463	134.892	125.177	13624.6	22021.1	35645.7	0.576249	0.840823	1.41707	32.9303	225.63	0.350667	93.9078	6.66667	0.176333	40.664	29.7143
342	PI 656118	137.25	172.25	309.5	31.2423	33.7555	20.6627	21.6727	644.601	731.428	688.015	26.4637	28.4905	4.80026	5.10811	127.012	145.528	136.27	17432.4	25067.3	42499.6	0.702728	0.908804	1.61153	28.515	198.127	0.365667	77.9809	7.56667	0.209	41.8582	34.1143
343	PI 607931	95.5	146.75	242.25	34.8166	35.8964	19.1981	21.7538	667.246	780.739	723.993	26.9396	29.0263	5.09033	5.22024	137.17	151.546	144.358	13099.8	22239.3	35339.1	0.490238	0.779513	1.26975	32.9013	218.973	0.372667	88.2862	8.83333	0.22	45.7129	49.1571
344	PI 329435	136	195.75	331.75	32.8755	33.4671	21.3436	21.6566	701.492	725.117	713.304	26.6643	29.8902	4.99347	5.17568	133.175	154.704	143.94	18111.8	30283.3	48395.1	0.696089	1.0562	1.75229	40.8247	266.963	0.425333	95.9828	9.2	0.251667	46.4688	48.7429
345	PI 656007	123.75	161.5	285.25	30.9643	32.3331	20.5904	21.8746	635.302	705.302	670.302	23.5465	25.2391	4.94321	5.1855	116.429	130.884	123.657	14408.1	21137.8	35545.9	0.595912	0.800566	1.39648	29.9977	226.8	0.302333	99.2205	7.16667	0.204	43.6218	37.7714
346	PI 533913	153.75	196.75	350.5	26.968	31.5272	17.0899	20.5944	460.326	648.968	554.647	24.2917	26.9976	5.15881	5.24474	125.275	141.602	133.439	19261	27860.3	47121.3	0.748037	1.00729	1.75532	39.5263	254.08	0.45	87.8363	9.76667	0.266667	47.8469	44.5714
347	PI 656070	125.25	171.75	297	32.9376	35.099	17.8718	19.5304	590.224	685.91	638.067	25.4441	27.8434	5.1299	5.22251	130.436	145.424	137.93	16337.2	24976.6	41313.7	0.623977	0.893451	1.51743	36.236	230.397	0.322	112.534	8.2	0.212333	45.912	37.8429
348	PI 533936	131.5	184.5	316	32.1529	32.7218	20.9164	20.7068	671.996	677.501	674.748	25.9311	29.0604	4.91114	5.17253	127.354	150.322	138.838	16747	27734.3	44481.4	0.664912	0.981671	1.64658	35.0297	234.123	0.362	96.767	7.2	0.210667	42.2361	35
349	PI 656038	94	134	228	34.6171	37.5924	19.5081	21.0532	674.487	791.329	732.908	27.7387	28.5212	4.94298	5.08871	137.033	145.121	141.077	12881.1	19446.3	32327.4	0.491088	0.707668	1.19876	32.2903	232.217	0.349333	92.4342	8.13333	0.223	42.7803	29.6857
350	PI 533957	114.75	142.75	257.5	30.3182	35.1759	17.7386	20.492	537.643	720.551	629.097	25.0429	28.0968	4.84851	5.14926	121.393	144.669	133.031	13929.9	20651.5	34581.4	0.570918	0.747206	1.31812	31.956	204.61	0.289	110.574	7.2	0.206667	44.0224	41.3857
351	PI 48770	121.25	162.75	284	32.8504	36.8644	17.505	18.9662	574.224	699.219	636.722	26.3331	27.6672	5.00496	5.24193	131.771	145.025	138.398	15977.2	23602.8	39580.1	0.616443	0.843512	1.45996	31.5833	211.283	0.334667	94.3725	8.33333	0.231667	46.2168	42.0429
352	PI 597965	127.25	191.5	318.75	35.2143	35.6312	18.0205	21.5669	633.405	768.124	700.765	23.7181	27.0061	5.046	5.20934	119.741	140.711	130.226	15237	26946.2	42183.2	0.613618	0.981461	1.59508	34.7037	265.187	0.380333	91.2454	9	0.23	45.9649	46.0571
353	PI 656002	164.5	190.5	355	31.4714	35.3912	15.4979	21.6595	486.957	766.471	626.714	23.3076	26.7524	5.05396	5.27163	117.832	141.061	129.446	19383.3	26872.1	46255.4	0.786129	0.970312	1.75644	40.194	258.077	0.461	87.1887	7.76667	0.209	46.4688	34.0143
354	PI 533976	132	175.75	307.75	33.6133	34.6084	17	20.6262	570.057	713.715	641.886	26.0949	27.0261	4.95895	5.12856	129.406	138.612	134.009	17081.5	24361.1	41442.6	0.668824	0.902729	1.57155	31.9263	201.77	0.416333	76.6845	8.5	0.215667	41.9338	37.2429
355	PI 533901	148.5	176.75	325.25	32.8191	35.5138	17.3693	20.29	569.547	720.296	644.921	25.0205	27.0773	4.80511	5.16925	120.327	139.982	130.154	17868.5	24741.8	42610.3	0.739598	0.907874	1.64747	30.446	193.447	0.362667	83.9504	7.06667	0.203333	44.2542	39.7571
356	PI 597951	107.5	146.25	253.75	32.2208	32.5802	17.9179	19.7234	577.5	642.676	610.088	24.4242	28.5682	5.14009	5.15961	125.573	147.447	136.51	13499.1	21564.2	35063.2	0.524823	0.771878	1.2967	32.8983	250.797	0.259667	126.694	5.96667	0.221667	46.8971	42.1857
357	PI 656015	137.5	181.25	318.75	30.2244	33.1732	20.6134	21.9964	621.375	729.691	675.533	27.4292	28.3725	5.10821	5.25398	140.115	149.084	144.599	19265.8	27021.5	46287.3	0.71183	0.951084	1.66291	39.7713	262.43	0.421	94.4687	7.73333	0.24	48.8774	46.9286
358	PI 642998	126	146.5	272.5	31.179	33.6198	18.0465	20.7977	562.98	699.397	631.189	24.5243	27.685	4.90759	5.02268	120.321	139.05	129.686	15160.5	20370.8	35531.3	0.619534	0.76345	1.38298	28.492	219.733	0.275667	103.357	7	0.23	46.7862	43.7
359	PI 656085	143.75	185.75	329.5	33.7119	37.7407	15.8386	18.3157	533.147	691.221	612.184	23.8129	25.1367	5.01835	5.15407	119.479	129.565	124.522	17175.1	24066.7	41241.7	0.694771	0.919595	1.61437	32.569	240.99	0.395	82.4532	6.23333	0.183333	41.052	32.4571
360	PI 533845	153.25	184.75	338	33.112	37.0416	20.1949	20.3693	668.129	755.375	711.752	26.4187	29.2116	4.9217	5.03422	130.018	147.019	138.518	19925.2	27161.7	47086.9	0.781924	0.988588	1.77051	34.8363	254	0.436333	79.8388	7.5	0.203333	41.0394	54.5143
361	PI 595740	135.5	202	337.5	32.6318	36.3482	20.4545	20.8843	666.609	759.251	712.93	26.2878	26.3858	4.94899	5.01479	130.072	132.357	131.214	17624.7	26736.1	44360.8	0.689171	1.02802	1.71719	37.24	248.857	0.452333	82.3287	7.43333	0.205667	41.5055	35.3857
362	PI 601816	159	180.25	339.25	34.485	36.2784	17.5964	20.7147	604.716	751.244	677.98	23.9338	25.5922	4.91064	5.1422	117.531	131.614	124.572	18687.4	23723.4	42410.8	0.772382	0.900683	1.67306	36.815	270.81	0.442333	83.2291	8.3	0.216667	44.7732	52.9143
363	PI 533962	136.25	133.75	270	34.9124	39.3306	18.464	21.3303	645.644	838.678	742.161	24.8746	28.7334	4.77907	5.02074	118.875	144.233	131.554	16196.8	19291.1	35487.9	0.676701	0.710047	1.38675	30.6787	203.85	0.390333	78.5961	7.13333	0.233333	46.8971	43.3429
364	PI 534124	105	131.75	236.75	33.9906	38.2674	17.9048	19.0562	608.043	729.62	668.831	27.227	29.1872	4.99981	5.2221	136.078	152.434	144.256	14288.2	20083.2	34371.4	0.542825	0.701728	1.24455	26.1517	203.617	0.28	93.3988	6.43333	0.223333	46.6351	44.5857
365	PI 656079	145.75	176.25	322	30.554	35.2371	18.9923	21.7613	579.317	766.557	672.937	24.3336	27.5227	4.98066	5.24619	121.227	144.367	132.797	17668.8	25444.6	43113.4	0.712865	0.910942	1.62381	34.9373	270.61	0.422333	82.7245	7.63333	0.222333	45.65	35.1571
366	PI 561073	145.5	183.75	329.25	31.6268	33.1887	19.1202	22.6191	603.458	750.375	676.916	25.8871	29.1141	4.81335	5.15695	124.591	150.155	137.373	18128	27590.9	45718.9	0.736622	0.978972	1.71559	35.3803	249.01	0.424	83.4442	8.76667	0.21	43.2464	29.8857
367	PI 534028	181.25	206.75	388	31.9363	37.13	18.1306	21.1108	578.1	784.167	681.133	27.5168	28.7388	4.9777	5.24428	136.916	150.696	143.806	24816	31156.5	55972.5	0.942457	1.092	2.03446	41.0723	255.667	0.491333	83.5936	9.93333	0.253333	53.5711	42.3
368	PI 655981	151	197	348	31.7379	35.9271	17.8975	20.6941	567.154	742.821	654.988	24.6967	26.202	5.02767	5.21306	124.15	136.587	130.369	18746.6	26907.7	45654.3	0.743092	0.994302	1.73739	34.9867	251.13	0.475667	73.5529	6.43333	0.226667	45.4862	38.9714
369	PI 656104	104.5	145.75	250.25	33.2194	36.3978	20.276	22.1766	672.625	807.032	739.829	25.8849	29.0575	5.20476	5.217	134.657	151.59	143.124	14071.7	22094.3	36166	0.524215	0.774616	1.29883	33.0753	223.937	0.356667	92.7346	5.73333	0.225	46.0052	46.6286
370	PI 534097	160.5	191.5	352	30.3257	33.6643	17.9004	20.708	542.117	697.059	619.588	22.3395	25.1555	4.9648	5.17772	110.883	130.219	120.551	17796.8	24936.9	42733.7	0.752239	0.947749	1.69999	37.986	266.133	0.456	83.3026	7.6	0.228	47.5849	32.5429
371	PI 576352	140.75	185.25	326	31.9547	37.0266	19.4027	20.5028	618.479	759.03	688.755	27.8814	28.6485	4.89885	5.13938	136.575	147.231	141.903	19223	27274.6	46497.5	0.738125	0.979382	1.71751	39.348	276.403	0.443	88.8217	8.03333	0.209	46.6451	35.4714
372	PI 656021	101.25	175.75	277	34.9008	37.0181	22.2425	19.3153	775.141	715.052	745.097	27.8913	27.1321	5.05359	5.08729	140.884	138.016	139.45	14264.5	24256.3	38520.8	0.529106	0.905304	1.43441	37.0007	222.94	0.373	99.1975	7.93333	0.224667	45.8162	30.9429
373	PI 656086	152.5	180.5	333	32.4328	33.1366	19.239	20.5587	624.236	680.775	652.505	25.9623	29.3754	5.05446	5.13547	131.198	150.87	141.034	20007.7	27232	47239.7	0.76896	0.966446	1.73541	31.9023	205.583	0.489333	65.1955	10	0.241667	47.149	39.7
374	PI 656078	120	168.25	288.25	31.3764	35.4533	18.2695	21.5146	571.37	763.143	667.257	25.9779	27.1449	4.94921	5.03611	128.572	136.701	132.636	15428.7	22999.9	38428.6	0.60679	0.86793	1.47472	26.8743	188.357	0.345333	77.8214	8.86667	0.199	40.8756	36.2429
375	PI 656046	132.75	144.75	277.5	33.9325	36.3912	20.0736	22.4626	680.448	817.475	748.962	22.44	23.5952	4.98215	5.14957	111.783	121.516	116.649	14839.1	17589.4	32428.5	0.623362	0.694377	1.31774	26.8267	189.45	0.358	74.9348	8.73333	0.23	47.5773	43.3571
376	PI 655973	148.75	169	317.75	32.4465	36.4285	16.1649	19.1975	523.239	699.273	611.256	25.1384	26.3197	4.87342	5.07068	122.515	133.513	128.014	18224.1	22563.6	40787.7	0.741178	0.857946	1.59912	32.168	241.54	0.374333	85.9341	8.7	0.226667	48.0208	39.5714
377	PI 655979	121	157.25	278.25	34.3022	37.0197	18.1463	20.8549	621.149	771.927	696.538	25.5594	27.2266	5.12072	5.13393	130.884	139.785	135.334	15836.9	21981.1	37818.1	0.604508	0.810588	1.4151	32.1307	241.24	0.375	85.6818	8.86667	0.195667	43.2565	28.4857
378	PI 597957	142.5	169.5	312	31.8383	35.3234	16.0962	17.4942	511.775	618.003	564.889	24.7597	25.6906	4.91363	5.1789	121.642	133.04	127.341	17334	22550.3	39884.2	0.70397	0.847787	1.55176	38.517	256.693	0.482	79.9108	9.86667	0.276667	52.7674	53.6571
379	PI 24969	113	157	270	34.0796	36.3276	18.9482	21.8632	644.718	794.113	719.416	27.985	30.2619	5.06986	5.16918	141.837	156.418	149.128	16027.6	24557.6	40585.2	0.591329	0.852465	1.44379	31.6927	205.003	0.352333	89.9508	7.13333	0.179	41.5962	26.7714
380	PI 540816	162	179.25	341.25	32.3784	34.5027	18.8708	21.8081	610.468	752.466	681.467	24.4032	27.5139	4.84613	5.08948	118.265	140.044	129.155	19159	25102.8	44261.8	0.795786	0.929843	1.72563	39.039	281.593	0.465667	83.8346	8.63333	0.256667	53.1352	45.5571
381	PI 656096	159.5	185.5	345	33.0727	35.9138	18.0997	21.8727	598.295	785.889	692.092	25.1544	26.0858	5.11322	5.12763	128.687	133.733	131.21	20525.5	24807.5	45333	0.790852	0.935996	1.72685	29.676	206.36	0.483333	61.3986	7.63333	0.187333	43.6974	34.1857
382	PI 576435	168.25	193.75	362	34.2271	38.3721	17.3271	20.2432	592.532	776.775	684.653	26.2819	28.9252	4.96439	5.05764	130.477	146.309	138.393	21952.7	28347.4	50300.1	0.855445	1.03129	1.88673	41.165	270.22	0.526667	78.1614	10.6667	0.233333	47.474	61.0286
383	PI 534127	125	145.75	270.75	27.4826	31.1619	20.1579	22.3893	553.656	697.749	625.702	23.0978	27.0037	4.98983	5.13389	115.256	138.646	126.951	14407	20207.7	34614.6	0.595457	0.748246	1.3437	32.3323	247.047	0.425667	75.9569	5.66667	0.192333	43.0977	33.4714
384	PI 576386	120	129.5	249.5	33.8339	37.4174	18.8225	21.9881	636.614	822.731	729.673	27.7201	30.3206	5.17241	5.28089	143.365	160.157	151.761	17203.9	20740.3	37944.2	0.623546	0.702066	1.32561	32.5327	228.833	0.442333	73.5479	6.1	0.238333	48.8194	42.1
385	PI 576364	133	172.75	305.75	31.9398	34.6713	17.8244	20.0803	569.703	696.656	633.18	25.5996	28.3802	5.01778	5.08545	128.337	144.308	136.323	17068.9	24929.2	41998.1	0.666265	0.910112	1.57638	35.3377	246.683	0.327	108.066	7.53333	0.238333	46.1412	45.2714
386	PI 533754	129	158.5	287.5	32.2684	34.8189	19.2883	22.1487	621.462	771.323	696.392	25.8363	27.793	5.02253	5.14814	129.796	143.092	136.444	16743.7	22680.1	39423.7	0.649511	0.825223	1.47473	30.945	196.323	0.313	98.8658	6.76667	0.221667	44.8563	44.6286
387	PI 656028	106.5	170.25	276.75	32.8992	36.0027	17.4161	20.4812	572.807	737.689	655.248	23.183	25.1095	4.81985	4.98938	111.735	125.248	118.492	11899.7	21323.5	33223.3	0.510185	0.845485	1.35567	31.2513	209.627	0.285	109.654	7.73333	0.23	45.98	44.6429
388	PI 533910	144.75	158	302.75	33.9496	35.341	19.7326	20.6259	668.94	728.978	698.959	23.0299	25.7996	4.7672	5.08934	109.76	131.252	120.506	15887.8	20737.8	36625.6	0.691841	0.793481	1.48532	35.083	228.747	0.416667	84.1992	7.43333	0.223333	45.0327	42.6143
389	PI 655989	136.25	166	302.25	34.8387	36.0887	18.6404	20.2785	649.485	731.718	690.602	23.9544	25.4676	4.80459	5.16536	115.061	131.553	123.307	15677.1	21837.8	37514.8	0.663617	0.826974	1.49059	28.6517	204.083	0.288333	99.3699	6.26667	0.222	43.9644	32
390	PI 561472	125.25	155	280.25	34.2918	35.5418	19.0314	22.4883	652.821	799.304	726.063	25.5271	28.494	5.11704	5.15368	130.613	146.86	138.736	16359.2	22763.3	39122.5	0.62537	0.817011	1.44238	32.2333	197.95	0.397667	81.0562	7.03333	0.185667	44.0249	36.7286
391	PI 656091	105.75	140.25	246	31.2557	33.6277	20.5056	22.7676	640.031	765.138	702.584	26.6123	29.674	5.00374	5.06368	133.159	150.251	141.705	14081.5	21072.7	35154.2	0.540545	0.755951	1.2965	31.7847	212.927	0.343333	92.5767	8.9	0.27	52.6389	45.8571
392	PI 534053	160.75	184	344.75	34.5222	36.9774	16.2311	18.9886	559.489	702.03	630.76	26.4634	27.5977	4.82138	5.11399	127.586	141.119	134.352	20509.4	25965.9	46475.3	0.822721	0.955296	1.77802	40.9063	266.85	0.497667	82.1962	8.66667	0.206667	43.4958	50.7
393	PI 533954	102.5	169.25	271.75	33.9118	37.4494	17.1685	20.1734	580.991	754.93	667.961	25.3317	26.1236	5.04135	5.17911	127.667	135.433	131.55	13085.9	22922	36007.9	0.510657	0.854095	1.36475	33.1063	218.173	0.287333	115.219	7.53333	0.231667	47.0482	39.5429
394	PI 576350	73.75	123	196.75	32.4512	36.2595	16.9533	19.0132	550.949	689.163	620.056	25.3824	27.4356	5.00498	5.18042	127.033	142.076	134.554	9368.66	17475.4	26844	0.368146	0.635642	1.00379	29.141	206.12	0.256667	113.536	5.6	0.185	43.0398	40.0286
395	PI 35038	114.75	147.75	262.5	31.9443	36.1019	17.3998	19.4662	555.113	702.753	628.933	25.3487	27.9932	4.94219	5.07057	125.299	141.941	133.62	14378	20971.9	35349.9	0.573306	0.773393	1.3467	30.772	204.987	0.266667	115.395	7.56667	0.228333	50.7166	40.5286
396	PI 576394	130.5	162.5	293	31.2078	33.2447	18.1048	20.0268	565.259	665.824	615.542	25.0922	28.6995	5.15135	5.12895	129.25	147.219	138.234	16867.1	23923.1	40790.2	0.645493	0.860156	1.50565	33.3263	229.183	0.307667	108.32	7.53333	0.203333	43.3824	39.9714
397	PI 656019	103.5	162.75	266.25	32.6861	34.1864	17.5722	20.2655	574.41	693.07	633.74	25.7598	28.2672	4.9072	5.04457	126.436	142.58	134.508	13086.1	23205	36291.1	0.521699	0.856536	1.37823	30.44	194.82	0.286333	106.31	7.33333	0.210667	42.7148	35.3143

## Sheet: Supplementary Table S3
Supplementary Table S3. List of significant SNPs identified from genome-wide association studies for leaf anatomical (stomatal), physiological (gas exchange), and functional traits measured in the Sorghum Association Panel. Pleiotropic loci are highlighted in red.
S.No.	Trait category	Trait	SNP	Chromosome	Position	Reference allele	Alternative allele	Effect	Standard error	Bonferroni corrections (P-value)
1	Anatomical	SDtotal	S01_17830866	1	17830866	A	G	-12.4466	2.47904	2.20712e-08
2	Anatomical	SDtotal	S01_77550396	1	77550396	C	T	-24.9351	2.37445	2.66144e-24
3	Anatomical	SDtotal	S04_14288219	4	14288219	G	C	19.0484	3.70921	1.54235e-08
4	Anatomical	SDtotal	S05_14400109	5	14400109	G	A	-20.2913	3.25621	2.11071e-11
5	Anatomical	SDtotal	S05_69903075	5	69903075	C	T	10.54	1.63749	1.81972e-11
6	Anatomical	SDtotal	S08_6468928	8	6468928	C	A	9.03182	1.52137	3.03203e-10
7	Anatomical	SPALAtotal	S01_77672597	1	77672597	C	G	-196.45	42.4656	2.05922e-07
8	Anatomical	SPALAtotal	S01_78619413	1	78619413	G	A	-207.695	42.0465	5.21881e-08
9	Anatomical	SPALAtotal	S02_4567710	2	4567710	A	G	-399.995	83.7571	1.14677e-07
10	Anatomical	SPALAtotal	S09_2308492	9	2308492	C	G	-349.754	70.6332	5.85819e-08
11	Anatomical	SPALAtotal	S10_9771365	10	9771365	C	A	398.115	79.9276	2.80912e-08
12	Physiological	An	S01_78561058	1	78561058	C	T	-1.26204	0.240939	1.47635e-08
13	Physiological	An	S02_50622890	2	50622890	T	G	1.08089	0.206688	2.44666e-09
14	Physiological	An	S06_49207918	6	49207918	T	C	0.899214	0.17295	1.33336e-08
15	Physiological	gsw	S01_6079837	1	6079837	T	C	-0.0328866	0.00678268	1.36425e-07
16	Physiological	gsw	S01_57257980	1	57257980	G	A	0.0388796	0.00825683	3.2308e-08
17	Physiological	gsw	S01_78619413	1	78619413	G	A	-0.0270879	0.00448565	4.77376e-11
18	Physiological	gsw	S05_3103129	5	3103129	A	C	0.0370112	0.00749858	4.70145e-08
19	Physiological	gsw	S05_13529041	5	13529041	G	A	-0.0428074	0.00843698	1.11338e-08
20	Physiological	iWUE	S01_49472845	1	49472845	G	A	3.39498	0.728233	1.56132e-07
21	Physiological	iWUE	S01_78619413	1	78619413	G	A	4.62829	0.797339	1.3948e-10
22	Physiological	iWUE	S02_17921827	2	17921827	G	C	-2.85209	0.600505	7.76597e-08
23	Physiological	iWUE	S04_9532537	4	9532537	A	T	4.22343	0.739746	1.50415e-09
24	Physiological	iWUE	S06_1347893	6	1347893	C	A	11.0122	2.08263	2.72464e-09
25	Functional	LW	S02_2144394	2	2144394	A	C	0.531106	0.110846	1.09537e-07
26	Functional	LW	S02_21658565	2	21658565	T	G	0.87511	0.146569	1.2751e-10
27	Functional	LW	S02_36546042	2	36546042	G	A	-0.692797	0.141926	4.07305e-08
28	Functional	LW	S02_76619814	2	76619814	G	C	-0.22571	0.047455	1.53669e-07
29	Functional	LW	S03_60633978	3	60633978	G	T	-0.349846	0.0792105	2.04146e-07
30	Functional	LW	S07_31841415	7	31841415	G	A	0.449297	0.0988402	1.60752e-07
31	Functional	LT	S01_55126705	1	55126705	G	A	0.0110848	0.00206792	3.1407e-09
32	Functional	LT	S02_2488484	2	2488484	G	T	0.00794033	0.00167318	9.71381e-08
33	Functional	LT	S03_22707825	3	22707825	T	C	0.0150896	0.00250816	2.38175e-10
34	Functional	LT	S03_52261877	3	52261877	T	C	0.00497179	0.00103294	1.07772e-07
35	Functional	LT	S09_24457079	9	24457079	G	A	0.0157024	0.00321695	4.24838e-08
36	Functional	LMA	S01_55126705	1	55126705	G	A	2.49151	0.240407	6.87397e-24
37	Functional	LMA	S08_3248494	8	3248494	A	G	1.73067	0.308489	1.72958e-09
38	Functional	LMA	S10_53547352	10	53547352	C	T	0.827499	0.157264	8.353e-09
39	Functional	CC	S03_53520496	3	53520496	C	T	3.18789	0.610514	2.86025e-09
40	Functional	CC	S06_20754771	6	20754771	T	C	-2.47217	0.513108	2.8651e-08
41	Functional	CC	S06_60116636	6	60116636	A	G	-3.25764	0.487026	2.00215e-12
42	Functional	CC	S07_43653899	7	43653899	A	C	5.57535	1.06123	3.37949e-09
43	Functional	CC	S08_30180828	8	30180828	C	G	-5.06102	1.00638	1.57733e-08

## Sheet: Supplementary Table S4
Supplementary Table S4. List of genes in the vicinity of significant SNPs identified from genome-wide association studies in the Sorghum Association Panel. Genes were identified within a 150 kb window around each significant SNP (75 kb upstream and 75 kb downstream). SNPs without any associated genes within this 150 kb window are marked in orange. SNPs located within the genomic regions of annota…
S.No.	Trait	SNP	Chromosome	Position	Transcript	SNP present in the genomic sequence (Yes or No)	Annotation
1	SDtotal	S01_17830866	1	17830866	Sobic.001G197500.1	Yes	No defline available
2	SDtotal	S01_17830866	1	17830866	Sobic.001G196800.1	No	SERINE/THREONINE-PROTEIN KINASE
3	SDtotal	S01_17830866	1	17830866	Sobic.001G196900.1	No	SAUR family protein (SAUR)
4	SDtotal	S01_17830866	1	17830866	Sobic.001G196950.1	No	No defline available
5	SDtotal	S01_17830866	1	17830866	Sobic.001G197000.1	No	METHYLTRANSFERASE
6	SDtotal	S01_17830866	1	17830866	Sobic.001G197050.1	No	No defline available
7	SDtotal	S01_17830866	1	17830866	Sobic.001G197100.1	No	Plant organelle RNA recognition domain (PORR)
8	SDtotal	S01_17830866	1	17830866	Sobic.001G197200.2	No	Arabidopsis protein of unknown function (DUF241)
9	SDtotal	S01_17830866	1	17830866	Sobic.001G197300.3	No	S-locus glycoprotein domain (S_locus_glycop)
10	SDtotal	S01_17830866	1	17830866	Sobic.001G197400.1	No	Actin
11	SDtotal	S01_17830866	1	17830866	Sobic.001G197600.1	No	Levansucrase / Sucrose 6-fructosyltransferase
12	SDtotal	S01_17830866	1	17830866	Sobic.001G197700.1	No	No defline available
13	SDtotal	S01_17830866	1	17830866	Sobic.001G197800.2	No	No defline available
14	SDtotal	S01_17830866	1	17830866	Sobic.001G197901.1	No	No defline available
15	SDtotal	S01_17830866	1	17830866	Sobic.001G198000.1	No	Putative uncharacterized protein OSJNBa0005K07.8
16	SDtotal	S01_17830866	1	17830866	Sobic.001G198100.1	No	PAP fibrillin family domain containing protein
17	SDtotal	S01_77550396	1	77550396	Sobic.001G507800.1	Yes	OsSub26 - Putative Subtilisin homologue
18	SDtotal	S01_77550396	1	77550396	Sobic.001G506800.1	No	exostosin family domain containing protein
19	SDtotal	S01_77550396	1	77550396	Sobic.001G506900.1	No	exostosin family domain containing protein
20	SDtotal	S01_77550396	1	77550396	Sobic.001G507000.1	No	Domain of unknown function (DUF4487) (DUF4487)
21	SDtotal	S01_77550396	1	77550396	Sobic.001G507100.1	No	dirigent
22	SDtotal	S01_77550396	1	77550396	Sobic.001G507200.1	No	cytoplasmic FMR1 interacting protein (CYFIP)
23	SDtotal	S01_77550396	1	77550396	Sobic.001G507300.1	No	PHOSPHATIDYLINOSITOL N-ACETYLGLUCOSAMINYLTRANSFERASE SUBUNIT P DOWN SYNDROME CRITICAL REGION
24	SDtotal	S01_77550396	1	77550396	Sobic.001G507400.1	No	Inhibitor of growth protein 4 (ING4)
25	SDtotal	S01_77550396	1	77550396	Sobic.001G507500.1	No	SF80 - CHAPERONIN
26	SDtotal	S01_77550396	1	77550396	Sobic.001G507550.1	No	cysteinyl-tRNA synthetase
27	SDtotal	S01_77550396	1	77550396	Sobic.001G507600.2	No	cysteinyl-tRNA synthetase
28	SDtotal	S01_77550396	1	77550396	Sobic.001G507700.1	No	No defline available
29	SDtotal	S01_77550396	1	77550396	Sobic.001G507900.1	No	methyltransferase
30	SDtotal	S01_77550396	1	77550396	Sobic.001G507933.1	No	No defline available
31	SDtotal	S01_77550396	1	77550396	Sobic.001G507966.1	No	No defline available
32	SDtotal	S01_77550396	1	77550396	Sobic.001G508000.1	No	cell division control protein 48 homolog E
33	SDtotal	S01_77550396	1	77550396	Sobic.001G508100.1	No	PRE-MRNA PROCESSING PROTEIN PRP39-RELATED
34	SDtotal	S01_77550396	1	77550396	Sobic.001G508200.1	No	SF189 - ABC TRANSPORTER C FAMILY MEMBER 5
35	SDtotal	S01_77550396	1	77550396	Sobic.001G508300.1	No	Cell division control protein 48 homolog D
36	SDtotal	S04_14288219	4	14288219	Sobic.004G124601.1	No	No defline available
37	SDtotal	S04_14288219	4	14288219	Sobic.004G124700.1	No	cytochrome c-type biogenesis protein ccmH precursor
38	SDtotal	S04_14288219	4	14288219	Sobic.004G124800.1	No	Galactoside 2-alpha-L-fucosyltransferase
39	SDtotal	S04_14288219	4	14288219	Sobic.004G124900.1	No	No defline available
40	SDtotal	S04_14288219	4	14288219	Sobic.004G125100.1	No	Galactoside 2-alpha-L-fucosyltransferase
41	SDtotal	S05_14400109	5	14400109	Sobic.005G093200.1	No	No defline available
42	SDtotal	S05_69903075	5	69903075	Sobic.005G212300.1	No	MBTB24 - Bric-a-Brac, Tramtrack, Broad Complex BTB domain with Meprin and TRAF Homology MATH domain
43	SDtotal	S05_69903075	5	69903075	Sobic.005G212400.2	No	Leucine Rich Repeat family protein
44	SDtotal	S05_69903075	5	69903075	Sobic.005G212500.1	No	LEUCINE-RICH REPEAT-CONTAINING PROTEIN
45	SDtotal	S05_69903075	5	69903075	Sobic.005G212600.2	No	LEUCINE-RICH REPEAT-CONTAINING PROTEIN
46	SDtotal	S05_69903075	5	69903075	Sobic.005G212700.1	No	glutathione S-transferase
47	SDtotal	S05_69903075	5	69903075	Sobic.005G212800.1	No	Domain of unknown function (DUF4409) (DUF4409)
48	SDtotal	S05_69903075	5	69903075	Sobic.005G212900.1	No	Plant invertase/pectin methylesterase inhibitor (PMEI)
49	SDtotal	S05_69903075	5	69903075	Sobic.005G213000.1	No	Xylose isomerase / D-xylose ketoisomerase
50	SDtotal	S05_69903075	5	69903075	Sobic.005G213100.1	No	No defline available
51	SDtotal	S05_69903075	5	69903075	Sobic.005G213200.1	No	protein kinase family protein
52	SDtotal	S05_69903075	5	69903075	Sobic.005G213300.1	No	GAG-POL-RELATED RETROTRANSPOSON
53	SDtotal	S05_69903075	5	69903075	Sobic.005G213400.1	No	No defline available
54	SDtotal	S08_6468928	8	6468928	Sobic.008G060500.2	Yes	LEUCINE-RICH REPEAT PROTEIN FLOR1-RELATED
55	SDtotal	S08_6468928	8	6468928	Sobic.008G060050.1	No	No defline available
56	SDtotal	S08_6468928	8	6468928	Sobic.008G060100.1	No	No defline available
57	SDtotal	S08_6468928	8	6468928	Sobic.008G060150.1	No	No defline available
58	SDtotal	S08_6468928	8	6468928	Sobic.008G060200.1	No	Non-specific serine/threonine protein kinase
59	SDtotal	S08_6468928	8	6468928	Sobic.008G060300.1	No	WRKY45
60	SDtotal	S08_6468928	8	6468928	Sobic.008G060400.1	No	No defline available
61	SDtotal	S08_6468928	8	6468928	Sobic.008G060700.1	No	LEUCINE-RICH REPEAT RECEPTOR-LIKE SERINE/THREONINE-PROTEIN KINASE BAM2-RELATED
62	SDtotal	S08_6468928	8	6468928	Sobic.008G060800.2	No	expressed protein
63	SDtotal	S08_6468928	8	6468928	Sobic.008G060900.1	No	No defline available
64	SDtotal	S08_6468928	8	6468928	Sobic.008G061000.1	No	expressed protein
65	SDtotal	S08_6468928	8	6468928	Sobic.008G061100.1	No	CX9C MOTIF-CONTAINING PROTEIN 4
66	SDtotal	S08_6468928	8	6468928	Sobic.008G061201.1	No	No defline available
67	SDtotal	S08_6468928	8	6468928	Sobic.008G061300.1	No	No defline available
68	SDtotal	S08_6468928	8	6468928	Sobic.008G061401.1	No	O-methyltransferase
69	SDtotal	S08_6468928	8	6468928	Sobic.008G061500.1	No	Leucine rich repeat N-terminal domain (LRRNT_2)
70	SPALAtotal	S01_77672597	1	77672597	Sobic.001G508800.1	Yes	beta-amylase
71	SPALAtotal	S01_77672597	1	77672597	Sobic.001G508200.1	No	SF189 - ABC TRANSPORTER C FAMILY MEMBER 5
72	SPALAtotal	S01_77672597	1	77672597	Sobic.001G508300.1	No	Cell division control protein 48 homolog D
73	SPALAtotal	S01_77672597	1	77672597	Sobic.001G508400.1	No	MYB family transcription factor
74	SPALAtotal	S01_77672597	1	77672597	Sobic.001G508466.1	No	zinc finger family protein
75	SPALAtotal	S01_77672597	1	77672597	Sobic.001G508532.1	No	Von Willebrand factor type A domain (VWA_2)
76	SPALAtotal	S01_77672597	1	77672597	Sobic.001G508600.1	No	Von Willebrand factor type A domain (VWA_2)
77	SPALAtotal	S01_77672597	1	77672597	Sobic.001G508700.1	No	Domain of unknown function (DUF4220) (DUF4220)
78	SPALAtotal	S01_77672597	1	77672597	Sobic.001G508900.1	No	60S ribosomal protein L21-2
79	SPALAtotal	S01_77672597	1	77672597	Sobic.001G509000.1	No	Vesicle-fusing ATPase
80	SPALAtotal	S01_77672597	1	77672597	Sobic.001G509100.1	No	No defline available
81	SPALAtotal	S01_77672597	1	77672597	Sobic.001G509200.1	No	carotenoid cleavage dioxygenase
82	SPALAtotal	S01_77672597	1	77672597	Sobic.001G509300.1	No	expressed protein
83	SPALAtotal	S01_77672597	1	77672597	Sobic.001G509400.1	No	No defline available
84	SPALAtotal	S01_77672597	1	77672597	Sobic.001G509450.1	No	Zinc-binding in reverse transcriptase (zf-RVT)
85	SPALAtotal	S01_77672597	1	77672597	Sobic.001G509500.1	No	glutamyl-tRNA synthetase, cytoplasmic
86	SPALAtotal	S02_4567710	2	4567710	Sobic.002G047700.1	No	CK1_CaseinKinase_1a.6 - CK1 includes the casein kinase 1 kinases
87	SPALAtotal	S02_4567710	2	4567710	Sobic.002G047800.1	No	No defline available
88	SPALAtotal	S02_4567710	2	4567710	Sobic.002G047900.1	No	No defline available
89	SPALAtotal	S02_4567710	2	4567710	Sobic.002G048001.1	No	expressed protein
90	SPALAtotal	S02_4567710	2	4567710	Sobic.002G048100.1	No	serpin domain containing protein
91	SPALAtotal	S02_4567710	2	4567710	Sobic.002G048200.1	No	pentatricopeptide
92	SPALAtotal	S02_4567710	2	4567710	Sobic.002G048250.1	No	No defline available
93	SPALAtotal	S02_4567710	2	4567710	Sobic.002G048300.1	No	expressed protein
94	SPALAtotal	S02_4567710	2	4567710	Sobic.002G048501.1	No	No defline available
95	SPALAtotal	S02_4567710	2	4567710	Sobic.002G048700.1	No	BT1 family protein
96	SPALAtotal	S02_4567710	2	4567710	Sobic.002G048800.1	No	Putative uncharacterized protein P0496D04.35
97	SPALAtotal	S02_4567710	2	4567710	Sobic.002G048900.1	No	No defline available
98	SPALAtotal	S02_4567710	2	4567710	Sobic.002G049000.1	No	PTHR31791:SF2 - FRIGIDA-LIKE PROTEIN 4A-RELATED
99	SPALAtotal	S09_2308492	9	2308492	Sobic.009G025950.1	Yes	No defline available
100	SPALAtotal	S09_2308492	9	2308492	Sobic.009G024900.1	No	SERINE/THREONINE-PROTEIN KINASE AURORA-3
101	SPALAtotal	S09_2308492	9	2308492	Sobic.009G025000.1	No	No defline available
102	SPALAtotal	S09_2308492	9	2308492	Sobic.009G025100.1	No	SOLUTE CARRIER FAMILY 35
103	SPALAtotal	S09_2308492	9	2308492	Sobic.009G025200.1	No	HECT-domain domain containing protein
104	SPALAtotal	S09_2308492	9	2308492	Sobic.009G025300.1	No	SF60 - 3-HYDROXYISOBUTYRATE DEHYDROGENASE-RELATED
105	SPALAtotal	S09_2308492	9	2308492	Sobic.009G025400.2	No	retrotransposon protein, putative, unclassified
106	SPALAtotal	S09_2308492	9	2308492	Sobic.009G025500.1	No	SF31 - HYDROPHOBIC PROTEIN RCI2 LOW TEMPERATURE AND SALT RESPONSIVE PROTEIN LTI6 -RELATED
107	SPALAtotal	S09_2308492	9	2308492	Sobic.009G025600.1	No	Putative uncharacterized protein
108	SPALAtotal	S09_2308492	9	2308492	Sobic.009G025700.2	No	cycloeucalenol cycloisomerase
109	SPALAtotal	S09_2308492	9	2308492	Sobic.009G025750.1	No	No defline available
110	SPALAtotal	S09_2308492	9	2308492	Sobic.009G025800.1	No	tetraspanin family protein
111	SPALAtotal	S09_2308492	9	2308492	Sobic.009G025900.1	No	DUF260 domain containing protein
112	SPALAtotal	S09_2308492	9	2308492	Sobic.009G026000.1	No	No defline available
113	SPALAtotal	S09_2308492	9	2308492	Sobic.009G026101.1	No	glycosyltransferase family 43 protein
114	SPALAtotal	S09_2308492	9	2308492	Sobic.009G026200.1	No	IQ calmodulin-binding motif domain containing protein
115	SPALAtotal	S09_2308492	9	2308492	Sobic.009G026300.1	No	exonuclease V [EC:3.1.-.-] (EXO5)
116	SPALAtotal	S09_2308492	9	2308492	Sobic.009G026400.2	No	No defline available
117	SPALAtotal	S09_2308492	9	2308492	Sobic.009G026500.1	No	ATSIZ1/SIZ1
118	SPALAtotal	S09_2308492	9	2308492	Sobic.009G026600.1	No	No defline available
119	SPALAtotal	S09_2308492	9	2308492	Sobic.009G026650.1	No	ARABIDOPSIS THALIANA GENOMIC DNA
120	SPALAtotal	S09_2308492	9	2308492	Sobic.009G026700.1	No	LEUCINE-RICH REPEAT-CONTAINING PROTEIN
121	SPALAtotal	S10_9771365	10	9771365	Sobic.010G103400.1	No	MBTB10 - Bric-a-Brac, Tramtrack, Broad Complex BTB domain with Meprin and TRAF Homology MATH domain
122	SPALAtotal	S10_9771365	10	9771365	Sobic.010G103500.1	No	Microtubule-associated protein 70 (MAP70)
123	SPALAtotal	S10_9771365	10	9771365	Sobic.010G103600.1	No	expressed protein
124	SPALAtotal	S10_9771365	10	9771365	Sobic.010G103700.2	No	POLA2 - Putative DNA polymerase alpha complex subunit
125	SPALAtotal	S10_9771365	10	9771365	Sobic.010G103800.1	No	39S RIBOSOMAL PROTEIN L53
126	SPALAtotal	S10_9771365	10	9771365	Sobic.010G103900.1	No	large subunit ribosomal protein L43 (MRPL43)
127	SPALAtotal	S10_9771365	10	9771365	Sobic.010G104000.3	No	GTP-binding protein
128	SPALAtotal	S10_9771365	10	9771365	Sobic.010G104100.1	No	NF-X1-type zinc finger protein
129	SPALAtotal	S10_9771365	10	9771365	Sobic.010G104200.1	No	zinc finger, C3HC4 type domain containing protein
130	SPALAtotal	S10_9771365	10	9771365	Sobic.010G104300.1	No	hsp20/alpha crystallin family protein
131	SPALAtotal	S10_9771365	10	9771365	Sobic.010G104400.1	No	Salt stress response/antifungal (Stress-antifung)
132	An	S01_78561058	1	78561058	Sobic.001G518700.1	No	DEF7 - Defensin and Defensin-like DEFL family
133	An	S01_78561058	1	78561058	Sobic.001G518800.1	No	AMP-binding domain containing protein
134	An	S01_78561058	1	78561058	Sobic.001G518900.1	No	helix-loop-helix DNA-binding domain containing protein
135	An	S01_78561058	1	78561058	Sobic.001G519000.1	No	NADH dehydrogenase (ubiquinone) 1 beta subcomplex subunit 7 (NDUFB7)
136	An	S01_78561058	1	78561058	Sobic.001G519100.1	No	MYB family transcription factor
137	An	S01_78561058	1	78561058	Sobic.001G519200.1	No	No defline available
138	An	S01_78561058	1	78561058	Sobic.001G519300.1	No	plasma membrane ATPase
139	An	S01_78561058	1	78561058	Sobic.001G519400.1	No	NAD dependent epimerase/dehydratase family protein
140	An	S01_78561058	1	78561058	Sobic.001G519500.1	No	No defline available
141	An	S01_78561058	1	78561058	Sobic.001G519600.1	No	No defline available
142	An	S01_78561058	1	78561058	Sobic.001G519700.2	No	NUCLEOTIDE-DIPHOSPHO-SUGAR TRANSFERASE DOMAIN-CONTAINING PROTEIN-RELATED
143	An	S01_78561058	1	78561058	Sobic.001G519800.1	No	glyceraldehyde-3-phosphate dehydrogenase
144	An	S01_78561058	1	78561058	Sobic.001G519900.1	No	ribonuclease protein
145	An	S01_78561058	1	78561058	Sobic.001G520000.2	No	Predicted membrane protein / auxin efflux carrier component
146	An	S01_78561058	1	78561058	Sobic.001G520050.1	No	No defline available
147	An	S01_78561058	1	78561058	Sobic.001G520100.1	No	Seven transmembrane protein Mlo1 / MLO domain containing protein
148	An	S01_78561058	1	78561058	Sobic.001G520200.1	No	glycosylphosphatidylinositol anchor biosynthesis protein 11
149	An	S01_78561058	1	78561058	Sobic.001G520300.1	No	dolichyl-diphosphooligosaccharide--protein glycosyltransferase 67 kDasubunit precursor
150	An	S01_78561058	1	78561058	Sobic.001G520400.1	No	RING-H2 finger protein
151	An	S01_78561058	1	78561058	Sobic.001G520500.1	No	SF3 - NUCLEAR MIGRATION PROTEIN NUDC
152	An	S01_78561058	1	78561058	Sobic.001G520600.1	No	DNA topoisomerase 2
153	An	S01_78561058	1	78561058	Sobic.001G520700.1	No	PF14432 - PPR repeat (PPR)
154	An	S01_78561058	1	78561058	Sobic.001G520800.2	No	SF83 - PEPTIDASE M20 FAMILY MEMBER
155	An	S01_78561058	1	78561058	Sobic.001G520900.1	No	CALCIUM-DEPENDENT PROTEIN KINASE 26
156	An	S01_78561058	1	78561058	Sobic.001G521001.1	No	Reverse transcriptase-like (RVT_3) // zinc-binding in reverse transcriptase (zf-RVT)
157	An	S02_50622890	2	50622890	Sobic.002G163000.1	No	DNA binding protein
158	An	S02_50622890	2	50622890	Sobic.002G163100.1	No	expressed protein
159	An	S02_50622890	2	50622890	Sobic.002G163200.1	No	No defline available
160	An	S02_50622890	2	50622890	Sobic.002G163301.1	No	expressed protein
161	An	S02_50622890	2	50622890	Sobic.002G163400.1	No	No defline available
162	An	S02_50622890	2	50622890	Sobic.002G163500.1	No	expressed protein
163	An	S02_50622890	2	50622890	Sobic.002G163600.1	No	DVL family (DVL)
164	An	S06_49207918	6	49207918	Sobic.006G126100.1	No	transposon protein, putative, unclassified
165	An	S06_49207918	6	49207918	Sobic.006G126200.1	No	alveolar soft part sarcoma chromosome region, candidate 1
166	An	S06_49207918	6	49207918	Sobic.006G126300.1	No	glucose-6-phosphate 1-dehydrogenase, cytoplasmic isoform
167	An	S06_49207918	6	49207918	Sobic.006G126400.1	No	exonuclease
168	An	S06_49207918	6	49207918	Sobic.006G126500.1	No	OsFBX146 - F-box domain containing protein
169	An	S06_49207918	6	49207918	Sobic.006G126600.1	No	ZINC FINGER PROTEIN WITH KRAB AND SCAN DOMAINS
170	An	S06_49207918	6	49207918	Sobic.006G126700.1	No	mitotic spindle checkpoint protein MAD2
171	An	S06_49207918	6	49207918	Sobic.006G126800.1	No	DEAD-box ATP-dependent RNA helicase
172	An	S06_49207918	6	49207918	Sobic.006G126900.1	No	OsNucAP3 - Putative Nucleoporin Autopeptidase homologue
173	An	S06_49207918	6	49207918	Sobic.006G127000.1	No	Divergent PAP2 family domain containing protein
174	An	S06_49207918	6	49207918	Sobic.006G127100.1	No	malate synthase, glyoxysomal
175	An	S06_49207918	6	49207918	Sobic.006G127200.1	No	kelch repeat protein
176	An	S06_49207918	6	49207918	Sobic.006G127300.1	No	STAY-GREEN LIKECHLOROPLASTIC
177	An	S06_49207918	6	49207918	Sobic.006G127350.1	No	DEAD-box ATP-dependent RNA helicase
178	An	S06_49207918	6	49207918	Sobic.006G127400.1	No	inactive receptor kinase At1g27190 precursor
179	An	S06_49207918	6	49207918	Sobic.006G127500.1	No	DNA-directed RNA polymerases I, II, and III subunit RPABC1
180	An	S06_49207918	6	49207918	Sobic.006G127600.2	No	signal peptide peptidase-like 2B
181	An	S06_49207918	6	49207918	Sobic.006G127700.1	No	zinc finger, C3HC4 type domain containing protein
182	An	S06_49207918	6	49207918	Sobic.006G127750.1	No	zinc finger, C3HC4 type domain containing protein
183	An	S06_49207918	6	49207918	Sobic.006G127800.1	No	armadillo/beta-catenin repeat family protein
184	gsw	S01_6079837	1	6079837	Sobic.001G079100.1	Yes	SWIB complex BAF60b domain-containing protein
185	gsw	S01_6079837	1	6079837	Sobic.001G078400.1	No	OsSigP2 - Putative Type I Signal Peptidase homologue; employs a putative Ser/Lys catalytic dyad
186	gsw	S01_6079837	1	6079837	Sobic.001G078500.1	No	similar to Os03g0765100 protein
187	gsw	S01_6079837	1	6079837	Sobic.001G078600.1	No	SF7 - SERINE/THREONINE-PROTEIN KINASE AURORA-3
188	gsw	S01_6079837	1	6079837	Sobic.001G078700.1	No	dof zinc finger domain containing protein
189	gsw	S01_6079837	1	6079837	Sobic.001G078800.1	No	SERINE/THREONINE KINASE / CAMK includes calcium/calmodulin depedent protein kinases
190	gsw	S01_6079837	1	6079837	Sobic.001G078900.1	No	MYB family transcription factor
191	gsw	S01_6079837	1	6079837	Sobic.001G079000.1	No	No defline available
192	gsw	S01_6079837	1	6079837	Sobic.001G079150.1	No	No defline available
193	gsw	S01_6079837	1	6079837	Sobic.001G079200.1	No	SF389 - MITOGEN-ACTIVATED KINASE KINASE KINASE
194	gsw	S01_6079837	1	6079837	Sobic.001G079300.1	No	Helix-loop-helix DNA-binding domain (HLH)
195	gsw	S01_6079837	1	6079837	Sobic.001G079401.1	No	No defline available
196	gsw	S01_6079837	1	6079837	Sobic.001G079500.1	No	PF13912 - C2H2-type zinc finger (zf-C2H2_6)
197	gsw	S01_6079837	1	6079837	Sobic.001G079600.1	No	SF273 - N-TERMINAL ACETYLTRANSFERASE
198	gsw	S01_6079837	1	6079837	Sobic.001G079700.2	No	Casein kinase II subunit alpha-2
199	gsw	S01_57257980	1	57257980	Sobic.001G293700.2	No	PLECKSTRIN HOMOLOGY (PH) DOMAIN-CONTAINING PROTEIN
200	gsw	S01_57257980	1	57257980	Sobic.001G293800.1	No	beta-amylase
201	gsw	S01_57257980	1	57257980	Sobic.001G293900.1	No	CCR4-NOT TRANSCRIPTION COMPLEX SUBUNIT
202	gsw	S01_57257980	1	57257980	Sobic.001G294000.1	No	METACASPASE-2
203	gsw	S01_57257980	1	57257980	Sobic.001G294100.1	No	RADIAL SPOKE HEAD 10 HOMOLOG B2
204	gsw	S01_57257980	1	57257980	Sobic.001G294150.1	No	No defline available
205	gsw	S01_57257980	1	57257980	Sobic.001G294200.1	No	CASEIN KINASE II BETA CHAIN
206	gsw	S01_57257980	1	57257980	Sobic.001G294300.1	No	calcineurin B
207	gsw	S01_57257980	1	57257980	Sobic.001G294400.1	No	CAMK_CAMK_like.41 - CAMK includes calcium/calmodulin depedent protein kinases
208	gsw	S01_57257980	1	57257980	Sobic.001G294500.1	No	phospho-2-dehydro-3-deoxyheptonate aldolase
209	gsw	S01_57257980	1	57257980	Sobic.001G294600.1	No	RNA repolyadenylate-binding protein 2 (PABPN1)
210	gsw	S05_3103129	5	3103129	Sobic.005G034500.1	Yes	Protein kinase domain (Pkinase) // Leucine rich repeat (LRR_8)
211	gsw	S05_3103129	5	3103129	Sobic.005G033700.2	No	heavy-metal-associated domain-containing protein
212	gsw	S05_3103129	5	3103129	Sobic.005G033801.1	No	UDP-glucoronosyl and UDP-glucosyl transferase domain containing protein
213	gsw	S05_3103129	5	3103129	Sobic.005G033900.1	No	UDP-glucoronosyl and UDP-glucosyl transferase domain containing protein
214	gsw	S05_3103129	5	3103129	Sobic.005G034000.1	No	stem-specific protein TSJT1
215	gsw	S05_3103129	5	3103129	Sobic.005G034100.1	No	PROTEIN TRICHOME BIREFRINGENCE-LIKE 10-RELATED
216	gsw	S05_3103129	5	3103129	Sobic.005G034200.3	No	OsFBX114 - F-box domain containing protein
217	gsw	S05_3103129	5	3103129	Sobic.005G034300.1	No	peptidyl-prolyl isomerase
218	gsw	S05_3103129	5	3103129	Sobic.005G034400.1	No	pyruvate kinase
219	gsw	S05_3103129	5	3103129	Sobic.005G034600.2	No	expressed protein
220	gsw	S05_3103129	5	3103129	Sobic.005G034700.1	No	PHD-finger family protein
221	gsw	S05_3103129	5	3103129	Sobic.005G034900.1	No	No defline available
222	gsw	S05_3103129	5	3103129	Sobic.005G035000.1	No	DNA binding protein
223	gsw	S05_3103129	5	3103129	Sobic.005G035100.1	No	NB-ARC domain containing protein
224	gsw	S05_3103129	5	3103129	Sobic.005G035200.2	No	No defline available
225	gsw	S05_3103129	5	3103129	Sobic.005G035250.1	No	No defline available
226	gsw	S05_13529041	5	13529041	Sobic.005G091500.1	No	XANTHINE-URACIL / VITAMIN C PERMEASE FAMILY MEMBER
227	gsw	S05_13529041	5	13529041	Sobic.005G091600.1	No	K09875 - aquaporin SIP (SIP)
228	gsw	S05_13529041	5	13529041	Sobic.005G091700.1	No	large subunit ribosomal protein L18Ae (RP-L18Ae)
229	gsw	S05_13529041	5	13529041	Sobic.005G091900.1	No	SERINE PROTEASE INHIBITOR
230	gsw	S05_13529041	5	13529041	Sobic.005G092000.2	No	LEUCINE-RICH REPEAT-CONTAINING PROTEIN
231	iWUE	S01_49472845	1	49472845	Sobic.001G264500.1	No	3-KETOACYL-COA SYNTHASE 1-RELATED
232	iWUE	S01_49472845	1	49472845	Sobic.001G264550.1	No	No defline available
233	iWUE	S01_49472845	1	49472845	Sobic.001G264600.1	No	No defline available
234	iWUE	S02_17921827	2	17921827	Sobic.002G128700.2	No	CLATHRIN LIGHT CHAIN
235	iWUE	S02_17921827	2	17921827	Sobic.002G128750.1	No	No defline available
236	iWUE	S02_17921827	2	17921827	Sobic.002G128800.1	No	Protein of unknown function (DUF1218) (DUF1218)
237	iWUE	S02_17921827	2	17921827	Sobic.002G128900.1	No	THIOESTERASE SUPERFAMILY MEMBER-RELATED
238	iWUE	S02_17921827	2	17921827	Sobic.002G129000.1	No	RING FINGER DOMAIN-CONTAINING
239	iWUE	S04_9532537	4	9532537	Sobic.004G102301.1	No	Auxin response factor (Auxin_resp)
240	iWUE	S04_9532537	4	9532537	Sobic.004G102400.1	No	SH3YL1 PROTEIN
241	iWUE	S04_9532537	4	9532537	Sobic.004G102500.1	No	BES1/BZR1 plant transcription factor
242	iWUE	S06_1347893	6	1347893	Sobic.006G008500.1	No	No defline available
243	iWUE	S06_1347893	6	1347893	Sobic.006G008600.2	No	zinc finger family protein
244	iWUE	S06_1347893	6	1347893	Sobic.006G008650.1	No	No defline available
245	iWUE	S06_1347893	6	1347893	Sobic.006G008700.2	No	bifunctional 3-phosphoadenosine 5-phosphosulfate synthetase
246	iWUE	S06_1347893	6	1347893	Sobic.006G008800.1	No	transposon protein, putative, CACTA, En/Spm sub-class
247	iWUE	S06_1347893	6	1347893	Sobic.006G008900.1	No	TKL_IRAK_CrRLK1L-1.10 - The CrRLK1L-1 subfamily has homology to the CrRLK1L homolog
248	iWUE	S06_1347893	6	1347893	Sobic.006G009000.1	No	zinc finger family protein
249	iWUE	S06_1347893	6	1347893	Sobic.006G009100.1	No	WD40-like Beta Propeller Repeat family protein
250	iWUE	S06_1347893	6	1347893	Sobic.006G009200.1	No	expressed protein
251	iWUE	S06_1347893	6	1347893	Sobic.006G009300.2	No	harpin-induced protein 1 domain containing protein
252	iWUE	S06_1347893	6	1347893	Sobic.006G009400.2	No	G-patch domain containing protein
253	iWUE	S06_1347893	6	1347893	Sobic.006G009500.1	No	ZOS4-01 - C2H2 zinc finger protein
254	iWUE	S06_1347893	6	1347893	Sobic.006G009600.1	No	Domain of unknown function (DUF1719) (DUF1719)
255	iWUE	S06_1347893	6	1347893	Sobic.006G009700.1	No	expressed protein
256	SPLAtotal/gsw/iWUE	S01_78619413	1	78619413	Sobic.001G520700.1	Yes	PF14432 - PPR repeat (PPR)
257	SPLAtotal/gsw/iWUE	S01_78619413	1	78619413	Sobic.001G519400.1	No	NAD dependent epimerase/dehydratase family protein
258	SPLAtotal/gsw/iWUE	S01_78619413	1	78619413	Sobic.001G519500.1	No	No defline available
259	SPLAtotal/gsw/iWUE	S01_78619413	1	78619413	Sobic.001G519600.1	No	No defline available
260	SPLAtotal/gsw/iWUE	S01_78619413	1	78619413	Sobic.001G519700.2	No	NUCLEOTIDE-DIPHOSPHO-SUGAR TRANSFERASE DOMAIN-CONTAINING PROTEIN-RELATED
261	SPLAtotal/gsw/iWUE	S01_78619413	1	78619413	Sobic.001G519800.1	No	glyceraldehyde-3-phosphate dehydrogenase
262	SPLAtotal/gsw/iWUE	S01_78619413	1	78619413	Sobic.001G519900.1	No	ribonuclease protein
263	SPLAtotal/gsw/iWUE	S01_78619413	1	78619413	Sobic.001G520000.2	No	Predicted membrane protein / auxin efflux carrier component
264	SPLAtotal/gsw/iWUE	S01_78619413	1	78619413	Sobic.001G520050.1	No	No defline available
265	SPLAtotal/gsw/iWUE	S01_78619413	1	78619413	Sobic.001G520100.1	No	Seven transmembrane protein Mlo1 / MLO domain containing protein
266	SPLAtotal/gsw/iWUE	S01_78619413	1	78619413	Sobic.001G520200.1	No	glycosylphosphatidylinositol anchor biosynthesis protein 11
267	SPLAtotal/gsw/iWUE	S01_78619413	1	78619413	Sobic.001G520300.1	No	dolichyl-diphosphooligosaccharide--protein glycosyltransferase 67 kDasubunit precursor
268	SPLAtotal/gsw/iWUE	S01_78619413	1	78619413	Sobic.001G520400.1	No	RING-H2 finger protein
269	SPLAtotal/gsw/iWUE	S01_78619413	1	78619413	Sobic.001G520500.1	No	SF3 - NUCLEAR MIGRATION PROTEIN NUDC
270	SPLAtotal/gsw/iWUE	S01_78619413	1	78619413	Sobic.001G520600.1	No	DNA topoisomerase 2
271	SPLAtotal/gsw/iWUE	S01_78619413	1	78619413	Sobic.001G520800.2	No	SF83 - PEPTIDASE M20 FAMILY MEMBER
272	SPLAtotal/gsw/iWUE	S01_78619413	1	78619413	Sobic.001G520900.1	No	CALCIUM-DEPENDENT PROTEIN KINASE 26
273	SPLAtotal/gsw/iWUE	S01_78619413	1	78619413	Sobic.001G521001.1	No	Reverse transcriptase-like (RVT_3) // zinc-binding in reverse transcriptase (zf-RVT)
274	SPLAtotal/gsw/iWUE	S01_78619413	1	78619413	Sobic.001G521100.1	No	POLD2 - Putative DNA polymerase delta complex subunit
275	SPLAtotal/gsw/iWUE	S01_78619413	1	78619413	Sobic.001G521200.1	No	expressed protein
276	SPLAtotal/gsw/iWUE	S01_78619413	1	78619413	Sobic.001G521300.1	No	expressed protein
277	SPLAtotal/gsw/iWUE	S01_78619413	1	78619413	Sobic.001G521400.1	No	No defind available
278	SPLAtotal/gsw/iWUE	S01_78619413	1	78619413	Sobic.001G521500.1	No	1,3-beta-glucan synthase component domain containing protein
279	SPLAtotal/gsw/iWUE	S01_78619413	1	78619413	Sobic.001G521600.1	No	leucine-rich repeat family protein
280	SPLAtotal/gsw/iWUE	S01_78619413	1	78619413	Sobic.001G521700.1	No	No defline available
281	SPLAtotal/gsw/iWUE	S01_78619413	1	78619413	Sobic.001G521750.1	No	No defline available
282	SPLAtotal/gsw/iWUE	S01_78619413	1	78619413	Sobic.001G521800.1	No	expressed protein
283	LW	S02_2144394	2	2144394	Sobic.002G022700.1	No	Xyloglucan 6-xylosyltransferase / Xyloglucan 6-alpha-D-xylosyltransferase
284	LW	S02_2144394	2	2144394	Sobic.002G022800.1	No	OsFBX234 - F-box domain containing protein
285	LW	S02_2144394	2	2144394	Sobic.002G022900.2	No	Protein kinase domain (Pkinase) // Calcium-binding EGF domain (EGF_CA)
286	LW	S02_2144394	2	2144394	Sobic.002G023000.1	No	Protein kinase domain (Pkinase) // Calcium-binding EGF domain (EGF_CA)
287	LW	S02_2144394	2	2144394	Sobic.002G023100.1	No	DNAJ HOMOLOG SUBFAMILY C MEMBER
288	LW	S02_2144394	2	2144394	Sobic.002G023200.1	No	CYSTEINE-RICH SECRETORY PROTEIN-RELATED
289	LW	S02_2144394	2	2144394	Sobic.002G023300.1	No	Pathogenesis related protein-1
290	LW	S02_2144394	2	2144394	Sobic.002G023400.1	No	Domain of unknown function (DUF4220) (DUF4220)
291	LW	S02_2144394	2	2144394	Sobic.002G023500.1	No	Domain of unknown function (DUF4220) (DUF4220)
292	LW	S02_2144394	2	2144394	Sobic.002G023600.1	No	BED zinc finger family protein
293	LW	S02_2144394	2	2144394	Sobic.002G023700.1	No	Domain of unknown function (DUF4220) (DUF4220)
294	LW	S02_21658565	2	21658565	Sobic.002G138700.1	No	C2 domain containing protein
295	LW	S02_21658565	2	21658565	Sobic.002G138800.1	No	peptidyl-prolyl cis-trans isomerase
296	LW	S02_21658565	2	21658565	Sobic.002G138900.3	No	RPA2B - Putative single-stranded DNA binding complex subunit 2
297	LW	S02_21658565	2	21658565	Sobic.002G139000.2	No	OsFBX237 - F-box domain containing protein
298	LW	S02_21658565	2	21658565	Sobic.002G139100.1	No	lipase
299	LW	S02_21658565	2	21658565	Sobic.002G139200.1	No	Isoflavone-7-O-beta-glucoside 6''-O-malonyltransferase
300	LW	S02_36546042	2	36546042	No gene in LD region
301	LW	S02_76619814	2	76619814	Sobic.002G418300.1	Yes	RING FINGER AND PROTEASE ASSOCIATED DOMAIN
302	LW	S02_76619814	2	76619814	Sobic.002G418000.2	No	expressed protein
303	LW	S02_76619814	2	76619814	Sobic.002G418100.2	No	bZIP transcription factor domain containing protein
304	LW	S02_76619814	2	76619814	Sobic.002G418200.1	No	B3 DNA binding domain containing protein
305	LW	S02_76619814	2	76619814	Sobic.002G418400.1	No	ubiquinol-cytochrome c reductase complex 6.7 kDa protein
306	LW	S02_76619814	2	76619814	Sobic.002G418500.1	No	WRKY47
307	LW	S02_76619814	2	76619814	Sobic.002G418600.1	No	E3 ubiquitin-protein ligase SHPRH
308	LW	S02_76619814	2	76619814	Sobic.002G418700.1	No	Protein of unknown function (DUF3615) (DUF3615)
309	LW	S02_76619814	2	76619814	Sobic.002G418800.1	No	No defline available
310	LW	S02_76619814	2	76619814	Sobic.002G418900.1	No	Probable zinc-ribbon domain (zinc_ribbon_12)
311	LW	S02_76619814	2	76619814	Sobic.002G419000.1	No	AGC_AGC_other_RS6K_like.2 - ACG kinases include homologs to PKA, PKG and PKC
312	LW	S02_76619814	2	76619814	Sobic.002G419100.1	No	translation initiation factor 2 subunit 2 (EIF2S2)
313	LW	S02_76619814	2	76619814	Sobic.002G419200.1	No	Protein kinase domain (Pkinase)
314	LW	S02_76619814	2	76619814	Sobic.002G419350.1	No	GST DOMAIN CONTAINING
315	LW	S03_60633978	3	60633978	Sobic.003G269600.1	Yes	cytochrome P450
316	LW	S03_60633978	3	60633978	Sobic.003G268800.2	No	MITOGEN-ACTIVATED KINASE KINASE KINASE
317	LW	S03_60633978	3	60633978	Sobic.003G268900.1	No	MITOGEN-ACTIVATED KINASE KINASE KINASE
318	LW	S03_60633978	3	60633978	Sobic.003G269000.1	No	MITOGEN-ACTIVATED KINASE KINASE KINASE
319	LW	S03_60633978	3	60633978	Sobic.003G269100.1	No	AWPM-19-like membrane family protein
320	LW	S03_60633978	3	60633978	Sobic.003G269200.1	No	Putative uncharacterized protein P0047E11.2
321	LW	S03_60633978	3	60633978	Sobic.003G269300.1	No	nodulin MtN3 family protein SbSWEET3-7
322	LW	S03_60633978	3	60633978	Sobic.003G269400.2	No	regulator of chromosome condensation
323	LW	S03_60633978	3	60633978	Sobic.003G269500.1	No	cytochrome P450
324	LW	S03_60633978	3	60633978	Sobic.003G269700.1	No	SAM dependent carboxyl methyltransferase
325	LW	S03_60633978	3	60633978	Sobic.003G269800.1	No	phosphatidylinositol transfer
326	LW	S03_60633978	3	60633978	Sobic.003G269900.1	No	OsSub12 - Putative Subtilisin homologue
327	LW	S03_60633978	3	60633978	Sobic.003G270000.1	No	No defline available
328	LW	S03_60633978	3	60633978	Sobic.003G270100.1	No	dehydrin family protein
329	LW	S03_60633978	3	60633978	Sobic.003G270200.1	No	dehydrin family protein
330	LW	S03_60633978	3	60633978	Sobic.003G270300.1	No	MYB family transcription factor
331	LW	S07_31841415	7	31841415	No gene in LD region
332	LT	S02_2488484	2	2488484	Sobic.002G027166.1	Yes	No defline available
333	LT	S02_2488484	2	2488484	Sobic.002G026300.1	No	pyrophosphate--fructose 6-phosphate 1-phosphotransferase subunit alpha
334	LT	S02_2488484	2	2488484	Sobic.002G026500.1	No	OsMADS91 - MADS-box family gene with M-beta type-box
335	LT	S02_2488484	2	2488484	Sobic.002G026600.1	No	OsMADS91 - MADS-box family gene with M-beta type-box
336	LT	S02_2488484	2	2488484	Sobic.002G026700.2	No	ZOS1-07 - C2H2 zinc finger protein
337	LT	S02_2488484	2	2488484	Sobic.002G026800.1	No	ZOS1-07 - C2H2 zinc finger protein
338	LT	S02_2488484	2	2488484	Sobic.002G026900.1	No	ZOS1-07 - C2H2 zinc finger protein
339	LT	S02_2488484	2	2488484	Sobic.002G027100.1	No	ZOS1-07 - C2H2 zinc finger protein
340	LT	S02_2488484	2	2488484	Sobic.002G027232.1	No	No defline available
341	LT	S02_2488484	2	2488484	Sobic.002G027300.1	No	PF13912 - C2H2-type zinc finger (zf-C2H2_6)
342	LT	S02_2488484	2	2488484	Sobic.002G027401.1	No	OsMADS91 - MADS-box family gene with M-beta type-box
343	LT	S02_2488484	2	2488484	Sobic.002G027500.1	No	amino acid transporter
344	LT	S02_2488484	2	2488484	Sobic.002G027600.3	No	receptor protein kinase CLAVATA1 precursor
345	LT	S03_22707825	3	22707825	Sobic.003G165551.1	No	ZINC FINGER CCHC DOMAIN CONTAINING PROTEIN
346	LT	S03_52261877	3	52261877	Sobic.003G197300.2	Yes	transposon protein, putative, unclassified
347	LT	S03_52261877	3	52261877	Sobic.003G197100.2	No	beta-galactosidase
348	LT	S03_52261877	3	52261877	Sobic.003G197200.1	No	1-aminocyclopropane-1-carboxylate oxidase protein
349	LT	S03_52261877	3	52261877	Sobic.003G197400.1	No	lycopene epsilon cyclase
350	LT	S03_52261877	3	52261877	Sobic.003G197500.1	No	protein kinase domain containing protein
351	LT	S03_52261877	3	52261877	Sobic.003G197600.2	No	SKP1-like protein 1B
352	LT	S03_52261877	3	52261877	Sobic.003G197700.1	No	OsFBX12 - F-box domain containing protein
353	LT	S09_24457079	9	24457079	Sobic.009G094200.1	No	No defline available
354	LT	S09_24457079	9	24457079	Sobic.009G094300.1	No	SEC14 RELATED PROTEIN
355	LT_LMA	S01_55126705	1	55126705	Sobic.001G280900.2	No	No defline available
356	LT_LMA	S01_55126705	1	55126705	Sobic.001G281100.1	No	STEROIDOGENIC ACUTE REGULATORY PROTEIN STAR
357	LT_LMA	S01_55126705	1	55126705	Sobic.001G281201.1	No	STEROIDOGENIC ACUTE REGULATORY-LIKE PROTEIN 1
358	LT_LMA	S01_55126705	1	55126705	Sobic.001G281300.4	No	METHYLTRANSFERASE PMT21-RELATED
359	LMA	S08_3248494	8	3248494	Sobic.008G034400.1	No	ATP-dependent RNA helicase
360	LMA	S08_3248494	8	3248494	Sobic.008G034500.1	No	phytosulfokines precursor
361	LMA	S08_3248494	8	3248494	Sobic.008G034600.2	No	Myosin-like protein
362	LMA	S08_3248494	8	3248494	Sobic.008G034700.1	No	phytosulfokines precursor
363	LMA	S08_3248494	8	3248494	Sobic.008G034800.1	No	zinc finger, C3HC4 type domain containing protein
364	LMA	S08_3248494	8	3248494	Sobic.008G034900.1	No	S-locus glycoprotein domain (S_locus_glycop)
365	LMA	S08_3248494	8	3248494	Sobic.008G035000.1	No	zinc finger, C3HC4 type domain containing protein
366	LMA	S08_3248494	8	3248494	Sobic.008G035300.1	No	Plant protein of unknown function (DUF868) (DUF868)
367	LMA	S08_3248494	8	3248494	Sobic.008G035400.1	No	stress responsive A/B Barrel domain containing protein
368	LMA	S08_3248494	8	3248494	Sobic.008G035501.1	No	RING-H2 finger protein
369	LMA	S08_3248494	8	3248494	Sobic.008G035600.1	No	UDP-glucoronosyl and UDP-glucosyl transferase domain containing protein
370	LMA	S08_3248494	8	3248494	Sobic.008G035633.1	No	No defline available
371	LMA	S08_3248494	8	3248494	Sobic.008G035666.1	No	No defline available
372	LMA	S08_3248494	8	3248494	Sobic.008G035700.1	No	xyloglucan 6-xylosyltransferase
373	LMA	S08_3248494	8	3248494	Sobic.008G035800.1	No	xyloglucan 6-xylosyltransferase
374	LMA	S08_3248494	8	3248494	Sobic.008G035900.1	No	calmodulin-binding protein
375	LMA	S10_53547352	10	53547352	Sobic.010G192600.1	No	tubulin binding cofactor C
376	LMA	S10_53547352	10	53547352	Sobic.010G192700.1	No	polyphenol oxidase
377	LMA	S10_53547352	10	53547352	Sobic.010G192800.1	No	Putative uncharacterized protein
378	LMA	S10_53547352	10	53547352	Sobic.010G192900.1	No	Putative uncharacterized protein
379	LMA	S10_53547352	10	53547352	Sobic.010G193000.1	No	Putative uncharacterized protein
380	LMA	S10_53547352	10	53547352	Sobic.010G193100.1	No	Putative uncharacterized protein
381	LMA	S10_53547352	10	53547352	Sobic.010G193200.1	No	Putative uncharacterized protein
382	LMA	S10_53547352	10	53547352	Sobic.010G193300.1	No	lipid phosphatase protein
383	LMA	S10_53547352	10	53547352	Sobic.010G193400.1	No	ZINC FINGER FYVE DOMAIN CONTAINING PROTEIN
384	LMA	S10_53547352	10	53547352	Sobic.010G193501.1	No	No defline available
385	LMA	S10_53547352	10	53547352	Sobic.010G193600.1	No	phosphoribosyl transferase
386	LMA	S10_53547352	10	53547352	Sobic.010G193700.1	No	Putative uncharacterized protein P0012B02.6
387	LMA	S10_53547352	10	53547352	Sobic.010G193800.1	No	KH DOMAIN CONTAINING RNA BINDING PROTEIN
388	CC	S03_53520496	3	53520496	Sobic.003G205200.1	Yes	Zinc finger FYVE domain-containing protein 26 (ZFYVE26)
389	CC	S03_53520496	3	53520496	Sobic.003G204501.1	No	Protein of unknown function (DUF1070) (DUF1070)
390	CC	S03_53520496	3	53520496	Sobic.003G204600.1	No	Protein of unknown function (DUF1070) (DUF1070)
391	CC	S03_53520496	3	53520496	Sobic.003G204750.1	No	No defline available
392	CC	S03_53520496	3	53520496	Sobic.003G204900.1	No	Protein of unknown function (DUF1070) (DUF1070)
393	CC	S03_53520496	3	53520496	Sobic.003G205000.1	No	DUF623 domain containing protein
394	CC	S03_53520496	3	53520496	Sobic.003G205100.2	No	helicase
395	CC	S03_53520496	3	53520496	Sobic.003G205300.1	No	DUF581 domain containing protein
396	CC	S03_53520496	3	53520496	Sobic.003G205400.1	No	ribosomal protein L25
397	CC	S03_53520496	3	53520496	Sobic.003G205501.1	No	SCF apoptosis response protein
398	CC	S03_53520496	3	53520496	Sobic.003G205600.1	No	Leucine rich repeat (LRR_8)
399	CC	S06_20754771	6	20754771	No gene in LD region
400	CC	S06_60116636	6	60116636	Sobic.006G267000.1	No	harpin-induced protein 1 domain containing protein
401	CC	S06_60116636	6	60116636	Sobic.006G267100.1	No	Plant protein of unknown function (DUF639) (DUF639)
402	CC	S06_60116636	6	60116636	Sobic.006G267200.1	No	pyruvate kinase
403	CC	S06_60116636	6	60116636	Sobic.006G267300.1	No	expressed protein
404	CC	S06_60116636	6	60116636	Sobic.006G267400.1	No	CRP2 - Cysteine-rich family protein precursor
405	CC	S06_60116636	6	60116636	Sobic.006G267500.1	No	katanin p80 WD40 repeat-containing subunit B1 homolog 1
406	CC	S06_60116636	6	60116636	Sobic.006G267600.5	No	elongation factor Tu
407	CC	S06_60116636	6	60116636	Sobic.006G267700.1	No	Protein of unknown function (DUF1218) (DUF1218)
408	CC	S06_60116636	6	60116636	Sobic.006G267800.1	No	WD-40 repeat family protein
409	CC	S06_60116636	6	60116636	Sobic.006G267900.1	No	dof zinc finger domain containing protein
410	CC	S06_60116636	6	60116636	Sobic.006G267950.1	No	No defline available
411	CC	S06_60116636	6	60116636	Sobic.006G268000.1	No	phosphatidylinositol N-acetylglucosaminyltransferase subunit P
412	CC	S06_60116636	6	60116636	Sobic.006G268100.1	No	UDP-glucoronosyl/UDP-glucosyl transferase
413	CC	S06_60116636	6	60116636	Sobic.006G268200.1	No	protochlorophyllide reductase A
414	CC	S06_60116636	6	60116636	Sobic.006G268300.1	No	N-acetylglucosaminyl-phosphatidylinositol de-N-acetylase
415	CC	S06_60116636	6	60116636	Sobic.006G268500.1	No	transporter family protein
416	CC	S06_60116636	6	60116636	Sobic.006G268600.1	No	SAR DNA-binding protein-like
417	CC	S06_60116636	6	60116636	Sobic.006G268700.1	No	expressed protein
418	CC	S06_60116636	6	60116636	Sobic.006G268800.1	No	transporter family protein
419	CC	S06_60116636	6	60116636	Sobic.006G268900.1	No	expressed protein
420	CC	S06_60116636	6	60116636	Sobic.006G269000.1	No	protein kinase
421	CC	S06_60116636	6	60116636	Sobic.006G269101.1	No	No defline available
422	CC	S06_60116636	6	60116636	Sobic.006G269200.1	No	stem-specific protein TSJT1
423	CC	S06_60116636	6	60116636	Sobic.006G269250.1	No	No defline available
424	CC	S07_43653899	7	43653899	Sobic.007G112700.1	No	No defline available
425	CC	S08_30180828	8	30180828	No gene in LD region
